# Supplementary material for: Applying multi-omics data to study the genetic background of bovine respiratory disease infection in feedlot crossbred cattle
Source: Front Genet. 2022 Dec 12;13:1046192. doi: 10.3389/fgene.2022.1046192 (PMC9790935; doi:10.3389/fgene.2022.1046192)
Supplement: Supplementary file 3 [file DataSheet1.xlsx]

## Sheet: Enriched functions
Table S1 The significant enriched biological functions associated with differentially expressed genes
Biological function	P-value range	Genes involved in the biological function
Inflammatory Response	3.22E-20 - 2.06E-03	ADGRE1, ADGRG3, ALAS2, ALOX15, ALOX5AP, ALPL, AREG, ARG1, BMX, BPI, BST1, CA4, CD163, CFB, CHI3L1, DEFB4A/DEFB4B, DPYS, DYSF, EREG, GCA, GPC3, GPR84, HP, HTRA1, IL12B, IL1R2, IL1RAP, IL3RA, ITGA9, LCN2, LRG1, LTF, MAPK13, MGAM, MMP9, MYRF, NRG1, NUPR1, OLFM4, OSCAR, P2RX1, PGLYRP1, PGLYRP4, PROK2, RAB3D, RETN, S100A12, S100A8, S100A9, SERPINB4, SLC39A8, SLC6A2, SOD2, TCN1, TGFA, TGM3, THY1, TNFAI…
Connective Tissue Disorders	1.55E-14 - 1.62E-03	ALAS2, ALOX15, ALOX5AP, ALPL, AREG, ARG1, BMX, BPI, CA4, CD163, CFB, CHI3L1, DCSTAMP, DPYS, GCA, GPC3, HP, HTRA1, IL12B, IL1R2, IL3RA, ITGA9, KREMEN1, LCN2, LTF, MMP9, PGLYRP1, PROK2, RETN, S100A12, S100A8, S100A9, SLC39A8, SLC6A2, SOD2, TGFA, TNFAIP6
Inflammatory Disease	1.55E-14 - 1.83E-03	ADGRE1, ALAS2, ALOX15, ALOX5AP, ALPL, AREG, ARG1, BMX, BPI, CA4, CD163, CFB, CHI3L1, DEFB4A/DEFB4B, DPYS, EREG, GCA, H1-2, HP, HTRA1, IL12B, IL1R2, IL3RA, ITGA9, LCN2, LRG1, LTF, MGAM, MMP9, NRG1, OLFM4, PGLYRP1, PGLYRP4, PROK2, RETN, S100A12, S100A8, S100A9, SERPINB4, SLC39A8, SLC6A2, SOD2, TCN1, TGFA, TGM3, THY1, TNFAIP6
Organismal Injury and Abnormalities	1.55E-14 - 2.07E-03	ABCA6, ACVR1B, ADGRE1, ADGRG3, ALAS2, ALOX15, ALOX5AP, ALPL, ANKRD22, AREG, ARG1, ART5, BMX, BPI, BST1, CA4, CD163, CFB, CHI3L1, CPNE2, DCSTAMP, DEFB4A/DEFB4B, DPYS, DYSF, EREG, FOXRED1, GCA, GLT1D1, GPC3, GPR84, H1-2, HBD, HP, HTRA1, IL12B, IL1R2, IL1RAP, IL3RA, ITGA9, KREMEN1, LCN2, LRG1, LTF, MAPK13, MEGF9, MGAM, MMP9, MN1, MYBPH, MYRF, NOL3, NRG1, NUPR1, OLFM4, OSCAR, P2RX1, PGLYRP1, PGLYRP4,…
Immunological Disease	3.58E-11 - 2.05E-03	ADGRG3, ALAS2, ALOX15, ALOX5AP, ALPL, AREG, ARG1, BMX, BPI, CD163, CFB, CHI3L1, DEFB4A/DEFB4B, GCA, GPC3, GPR84, HP, IL12B, IL1R2, IL3RA, ITGA9, LCN2, LTF, MGAM, MMP9, NRG1, PGLYRP1, PROK2, RETN, S100A12, S100A8, S100A9, SERPINB4, SLC6A2, SOD2, TGFA, TGM3, TNFAIP6
Infectious Diseases	1.62E-08 - 1.42E-03	ALOX5AP, ALPL, BPI, CD163, CFB, DEFB4A/DEFB4B, DYSF, GCA, GPC3, H1-2, HP, IL12B, IL1R2, IL3RA, LCN2, LTF, MGAM, MMP9, MYRF, NRG1, OLFM4, P2RX1, PGLYRP1, RAB3D, RETN, S100A12, S100A8, S100A9, SLC6A2, TCN1
Respiratory Disease	1.62E-08 - 1.73E-03	ABCA6, ACVR1B, ALAS2, ALOX15, ALPL, ANKRD22, AREG, ARG1, BMX, BPI, BST1, CA4, CD163, CFB, CHI3L1, CPNE2, DCSTAMP, DPYS, DYSF, EREG, FOXRED1, GLT1D1, GPC3, GPR84, H1-2, HP, HTRA1, IL12B, IL1RAP, IL3RA, ITGA9, LCN2, LTF, MAPK13, MEGF9, MGAM, MMP9, MN1, MYBPH, MYRF, NOL3, NRG1, NUPR1, OLFM4, PGLYRP1, PGLYRP4, PTPN5, RETN, RYR1, S100A12, S100A8, S100A9, SERPINB4, SHROOM4, SLC6A2, SOD2, TCN1, TGFA, TG…
Antimicrobial Response	2.01E-08 - 2.57E-04	BPI, DEFB4A/DEFB4B, IL12B, LCN2, LTF, PGLYRP1, PGLYRP4, S100A12, S100A8, S100A9
Psychological Disorders	2.55E-08 - 1.83E-03	ALOX15, ARG1, CA4, CFB, CHI3L1, DYSF, HP, HTRA1, IL12B, IL1R2, LCN2, LRG1, LTF, MMP9, NRG1, PTPN5, RYR1, S100A9, SLC6A2, SOD2, TGM1, THY1, UPP1
Metabolic Disease	1.81E-07 - 7.5E-04	ALOX15, ALOX5AP, ALPL, ARG1, BPI, CA4, CFB, CHI3L1, DYSF, GPC3, HBD, HP, HTRA1, IL12B, IL1R2, IL3RA, LCN2, LTF, MGAM, MMP9, PTPN5, RETN, S100A8, S100A9, SLC6A2, SOD2, TGM1, THY1
Endocrine System Disorders	6.75E-06 - 1.96E-03	ABCA6, ACVR1B, ADGRE1, ALAS2, ALOX15, ALOX5AP, ALPL, ANKRD22, AREG, ARG1, ART5, BMX, BPI, BST1, CA4, CD163, CFB, CHI3L1, DCSTAMP, DPYS, DYSF, EREG, FOXRED1, GCA, GLT1D1, GPC3, GPR84, H1-2, HBD, HP, HTRA1, IL12B, IL1R2, IL1RAP, IL3RA, ITGA9, KREMEN1, LCN2, LRG1, LTF, MAPK13, MEGF9, MGAM, MMP9, MN1, MYBPH, MYRF, NOL3, NRG1, OLFM4, OSCAR, P2RX1, PGLYRP4, PROK2, PTPN5, RAB20, RAB3D, RBPMS2, REEP1, RE…
Hereditary Disorder	5.96E-05 - 1.31E-03	CA4, CFB, CHI3L1, FOXRED1, GPC3, HP, HTRA1, IL3RA, LCN2, LRG1, MMP9, MN1, MYRF, PROK2, PTPN5, REEP1, RETN, RYR1, S100A12, S100A9, SHROOM4, SLC6A2, SOD2, TGM1
Nutritional Disease	3.51E-04 - 1.91E-03	ADGRE1, AREG, ARG1, CA4, CD163, EREG, IL1RAP, LCN2, LTF, MAPK13, MGAM, MMP9, PGLYRP4, RETN, SLC6A2, TGFA
Developmental Disorder	7.5E-04 - 7.5E-04	LCN2, MMP9
Hematological Disease	7.75E-04 - 7.75E-04	CFB, IL12B, LCN2, LTF, MMP9, P2RX1, S100A9

## Sheet: cis eQTL
Table S2 cis-eQTLs and associated differentially expressed genes
SNP	Gene ID	b	P-value	FDR
rs136463215	ENSBTAG00000050072	-1.15144	1.25124e-07	0.00361096
rs132778261	ENSBTAG00000050072	-1.03692	6.63369e-07	0.00593164
Chr15:51513098	ENSBTAG00000023648	-0.936823	9.44591e-07	0.00593164
rs136117999	ENSBTAG00000050072	-0.9595	1.30654e-06	0.00593164
rs135114400	ENSBTAG00000050072	-1.0158	1.71584e-06	0.00593164
rs135509473	ENSBTAG00000050072	-1.0158	1.71584e-06	0.00593164
rs135903006	ENSBTAG00000050072	-1.0158	1.71584e-06	0.00593164
rs43710072	ENSBTAG00000050072	-0.993328	1.78642e-06	0.00593164
rs137181196	ENSBTAG00000050072	-1.00468	2.03738e-06	0.00593164
rs209419196	ENSBTAG00000014046	-1.00402	2.05539e-06	0.00593164
rs109814352	ENSBTAG00000050072	-0.984224	3.84332e-06	0.00882835
rs136875779	ENSBTAG00000050072	-0.987365	3.97687e-06	0.00882835
rs136639428	ENSBTAG00000050072	-0.987365	3.97687e-06	0.00882835
rs379381979	ENSBTAG00000050072	-1.02053	4.78804e-06	0.00986986
rs378845799	ENSBTAG00000037826	1.49633	6.53264e-06	0.0116929
rs134318440	ENSBTAG00000050072	-1.0118	7.57951e-06	0.0116929
rs110027202	ENSBTAG00000007169	1.3338	7.91103e-06	0.0116929
Chr18:62478025	ENSBTAG00000001051	1.04688	8.37644e-06	0.0116929
BPI-1	ENSBTAG00000014046	-0.96921	9.18555e-06	0.0116929
Chr15:51442902	ENSBTAG00000037826	1.35699	9.42604e-06	0.0116929
rs134992936	ENSBTAG00000050072	-0.863103	9.70554e-06	0.0116929
rs135887479	ENSBTAG00000050072	-0.863103	9.70554e-06	0.0116929
rs380015858	ENSBTAG00000037826	1.25743	1.07934e-05	0.0116929
rs41764149	ENSBTAG00000023648	-0.652011	1.12825e-05	0.0116929
rs109866590	ENSBTAG00000007169	1.34508	1.18462e-05	0.0116929
Chr15:51442913	ENSBTAG00000037826	1.34215	1.25318e-05	0.0116929
rs480991415	ENSBTAG00000007169	1.10292	1.44283e-05	0.0116929
rs211272757	ENSBTAG00000007169	1.27304	1.5518e-05	0.0116929
Chr15:51513039	ENSBTAG00000023648	-0.70717	1.67338e-05	0.0116929
rs109253689	ENSBTAG00000050072	-0.810289	1.68895e-05	0.0116929
BovineHD2700002052	ENSBTAG00000053557	0.979333	1.91105e-05	0.0116929
rs133689837	ENSBTAG00000050072	-0.757933	1.99976e-05	0.0116929
Chr11:98685609	ENSBTAG00000050072	1.10534	2.0817e-05	0.0116929
rs133288538	ENSBTAG00000050072	-0.83304	2.11552e-05	0.0116929
rs378845799	ENSBTAG00000023648	1.47065	2.11888e-05	0.0116929
rs384834845	ENSBTAG00000037826	1.22702	2.15396e-05	0.0116929
rs133584270	ENSBTAG00000006523	1.11796	2.16876e-05	0.0116929
BovineHD2700002049	ENSBTAG00000053557	0.966348	2.18438e-05	0.0116929
rs381615356	ENSBTAG00000007169	1.26219	2.28912e-05	0.0116929
rs133559965	ENSBTAG00000050072	-0.816126	2.40224e-05	0.0116929
rs110649799	ENSBTAG00000037826	1.29957	2.47211e-05	0.0116929
rs384236795	ENSBTAG00000037826	1.29957	2.47211e-05	0.0116929
rs109675415	ENSBTAG00000037826	1.29957	2.47211e-05	0.0116929
rs211337252	ENSBTAG00000037826	1.29957	2.47211e-05	0.0116929
rs208096245	ENSBTAG00000037826	1.29957	2.47211e-05	0.0116929
rs210027361	ENSBTAG00000037826	1.29957	2.47211e-05	0.0116929
rs384661513	ENSBTAG00000037826	1.29957	2.47211e-05	0.0116929
rs378701182	ENSBTAG00000037826	1.29957	2.47211e-05	0.0116929
rs108992565	ENSBTAG00000037826	1.29957	2.47211e-05	0.0116929
rs109123599	ENSBTAG00000037826	1.29957	2.47211e-05	0.0116929
rs383570468	ENSBTAG00000037826	1.29957	2.47211e-05	0.0116929
rs379189766	ENSBTAG00000037826	1.29957	2.47211e-05	0.0116929
rs380912239	ENSBTAG00000037826	1.29957	2.47211e-05	0.0116929
rs41764156	ENSBTAG00000023648	-0.626272	2.58097e-05	0.0116929
rs41764148	ENSBTAG00000023648	-0.622028	2.66885e-05	0.0116929
rs109469511	ENSBTAG00000007169	1.25007	2.72101e-05	0.0116929
rs134218499	ENSBTAG00000050072	-0.861242	2.74555e-05	0.0116929
rs109963601	ENSBTAG00000007169	1.24241	3.15134e-05	0.0116929
Chr5:25858264	ENSBTAG00000015592	1.67576	3.30829e-05	0.0116929
rs111005070	ENSBTAG00000007169	1.33663	3.43841e-05	0.0116929
rs110221216	ENSBTAG00000007169	1.33663	3.43841e-05	0.0116929
Chr15:51407880	ENSBTAG00000037826	1.05422	3.61683e-05	0.0116929
rs478517851	ENSBTAG00000007169	1.38153	3.72358e-05	0.0116929
rs135920660	ENSBTAG00000050072	-0.929105	3.76739e-05	0.0116929
rs109423917	ENSBTAG00000037826	1.34421	3.81849e-05	0.0116929
rs109494290	ENSBTAG00000007169	1.25653	3.84611e-05	0.0116929
rs209697538	ENSBTAG00000007169	1.32219	3.92728e-05	0.0116929
rs208918103	ENSBTAG00000007169	1.33361	3.98942e-05	0.0116929
rs379204276	ENSBTAG00000007169	1.3434	4.13544e-05	0.0116929
rs208597045	ENSBTAG00000007169	1.3434	4.13544e-05	0.0116929
rs208392503	ENSBTAG00000007169	1.32168	4.19676e-05	0.0116929
Chr6:110850346	ENSBTAG00000006156	0.912744	4.26509e-05	0.0116929
BovineHD1100028701	ENSBTAG00000050072	0.81365	4.35503e-05	0.0116929
rs134253779	ENSBTAG00000013368	0.567168	4.49254e-05	0.0116929
rs210855945	ENSBTAG00000037826	1.26431	4.62231e-05	0.0116929
BovineHD1900007133	ENSBTAG00000007169	0.692888	4.86159e-05	0.0116929
BovineHD4100000445	ENSBTAG00000013205	1.40753	5.19385e-05	0.0116929
rs380015858	ENSBTAG00000023648	1.20649	5.20952e-05	0.0116929
rs109720430	ENSBTAG00000007169	1.26124	5.25937e-05	0.0116929
rs109276468	ENSBTAG00000007169	1.26124	5.25937e-05	0.0116929
rs41764146	ENSBTAG00000023648	-0.594294	5.30285e-05	0.0116929
rs384378514	ENSBTAG00000050072	-1.10934	5.63231e-05	0.0116929
Hapmap24097-BTA-155074	ENSBTAG00000054882	1.41658	5.72862e-05	0.0116929
rs110435405	ENSBTAG00000007169	1.25206	5.88167e-05	0.0116929
rs207625164	ENSBTAG00000037826	1.14256	5.99471e-05	0.0116929
rs209077424	ENSBTAG00000007169	1.27672	6.03709e-05	0.0116929
rs211382737	ENSBTAG00000007169	1.27672	6.03709e-05	0.0116929
rs208590366	ENSBTAG00000007169	1.27672	6.03709e-05	0.0116929
rs110355995	ENSBTAG00000007169	1.27672	6.03709e-05	0.0116929
rs209396627	ENSBTAG00000007169	1.27672	6.03709e-05	0.0116929
rs208158771	ENSBTAG00000007169	1.27672	6.03709e-05	0.0116929
rs109894072	ENSBTAG00000007169	1.27672	6.03709e-05	0.0116929
rs209873016	ENSBTAG00000007169	1.27672	6.03709e-05	0.0116929
rs211364835	ENSBTAG00000007169	1.27672	6.03709e-05	0.0116929
rs109657179	ENSBTAG00000007169	1.27672	6.03709e-05	0.0116929
rs109951644	ENSBTAG00000007169	1.27672	6.03709e-05	0.0116929
rs380500408	ENSBTAG00000007169	1.27672	6.03709e-05	0.0116929
rs109799358	ENSBTAG00000007169	1.27672	6.03709e-05	0.0116929
rs454128726	ENSBTAG00000007169	1.27672	6.03709e-05	0.0116929
Chr19:24553132	ENSBTAG00000007169	1.27672	6.03709e-05	0.0116929
rs474090479	ENSBTAG00000007169	1.27672	6.03709e-05	0.0116929
rs385386703	ENSBTAG00000007169	1.27672	6.03709e-05	0.0116929
rs209382483	ENSBTAG00000007169	1.27672	6.03709e-05	0.0116929
rs210664159	ENSBTAG00000007169	1.27672	6.03709e-05	0.0116929
rs385534586	ENSBTAG00000007169	1.27672	6.03709e-05	0.0116929
rs110183067	ENSBTAG00000007169	1.27672	6.03709e-05	0.0116929
rs110470192	ENSBTAG00000007169	1.27672	6.03709e-05	0.0116929
rs380870463	ENSBTAG00000007169	1.27672	6.03709e-05	0.0116929
rs110216795	ENSBTAG00000007169	1.27672	6.03709e-05	0.0116929
rs209640330	ENSBTAG00000007169	1.27672	6.03709e-05	0.0116929
rs109395581	ENSBTAG00000007169	1.27672	6.03709e-05	0.0116929
rs208397929	ENSBTAG00000007169	1.27672	6.03709e-05	0.0116929
rs109407915	ENSBTAG00000007169	1.27672	6.03709e-05	0.0116929
rs109713305	ENSBTAG00000007169	1.27672	6.03709e-05	0.0116929
rs209824393	ENSBTAG00000007169	1.27672	6.03709e-05	0.0116929
rs208937080	ENSBTAG00000007169	1.27672	6.03709e-05	0.0116929
rs207552699	ENSBTAG00000007169	1.27672	6.03709e-05	0.0116929
rs384304611	ENSBTAG00000007169	1.27672	6.03709e-05	0.0116929
rs110319551	ENSBTAG00000007169	1.27672	6.03709e-05	0.0116929
rs110521456	ENSBTAG00000007169	1.27672	6.03709e-05	0.0116929
rs109295626	ENSBTAG00000007169	1.27672	6.03709e-05	0.0116929
rs207981923	ENSBTAG00000007169	1.27672	6.03709e-05	0.0116929
rs381459677	ENSBTAG00000007169	1.27672	6.03709e-05	0.0116929
rs382981281	ENSBTAG00000007169	1.27672	6.03709e-05	0.0116929
rs209377890	ENSBTAG00000007169	1.27672	6.03709e-05	0.0116929
rs211438878	ENSBTAG00000007169	1.27672	6.03709e-05	0.0116929
rs380673294	ENSBTAG00000007169	1.27672	6.03709e-05	0.0116929
rs379586566	ENSBTAG00000007169	1.27672	6.03709e-05	0.0116929
rs110358901	ENSBTAG00000007169	1.27672	6.03709e-05	0.0116929
rs209560186	ENSBTAG00000007169	1.27672	6.03709e-05	0.0116929
rs210852240	ENSBTAG00000007169	1.27672	6.03709e-05	0.0116929
rs208617602	ENSBTAG00000007169	1.27672	6.03709e-05	0.0116929
rs110768706	ENSBTAG00000007169	1.27672	6.03709e-05	0.0116929
rs109931725	ENSBTAG00000007169	1.27672	6.03709e-05	0.0116929
rs435667495	ENSBTAG00000007169	1.27672	6.03709e-05	0.0116929
rs717603562	ENSBTAG00000007169	1.27672	6.03709e-05	0.0116929
rs455545137	ENSBTAG00000007169	1.27672	6.03709e-05	0.0116929
rs380133354	ENSBTAG00000007169	1.27672	6.03709e-05	0.0116929
rs386036038	ENSBTAG00000007169	1.27672	6.03709e-05	0.0116929
rs382260499	ENSBTAG00000007169	1.27672	6.03709e-05	0.0116929
rs381517349	ENSBTAG00000007169	1.27672	6.03709e-05	0.0116929
rs210696845	ENSBTAG00000007169	1.27672	6.03709e-05	0.0116929
rs109806956	ENSBTAG00000007169	1.27672	6.03709e-05	0.0116929
rs208243367	ENSBTAG00000007169	1.27672	6.03709e-05	0.0116929
rs209805262	ENSBTAG00000007169	1.27672	6.03709e-05	0.0116929
rs110062927	ENSBTAG00000007169	1.27672	6.03709e-05	0.0116929
rs210976463	ENSBTAG00000007169	1.27672	6.03709e-05	0.0116929
rs210313551	ENSBTAG00000007169	1.27672	6.03709e-05	0.0116929
rs461463504	ENSBTAG00000007169	1.27672	6.03709e-05	0.0116929
Hapmap24097-BTA-155074	ENSBTAG00000048720	1.32154	6.15674e-05	0.0118452
BovineHD1100028669	ENSBTAG00000050072	0.79858	6.62059e-05	0.0125074
rs382687054	ENSBTAG00000007169	1.17942	6.75528e-05	0.0125074
rs210550945	ENSBTAG00000007169	1.26628	6.97964e-05	0.0125074
rs41764160	ENSBTAG00000023648	-0.711786	7.04515e-05	0.0125074
rs110984867	ENSBTAG00000007169	1.2749	7.10768e-05	0.0125074
rs109097777	ENSBTAG00000007169	1.2749	7.10768e-05	0.0125074
rs210292124	ENSBTAG00000007169	1.2749	7.10768e-05	0.0125074
rs109639120	ENSBTAG00000007169	1.2749	7.10768e-05	0.0125074
rs108987961	ENSBTAG00000007169	1.2749	7.10768e-05	0.0125074
rs378032218	ENSBTAG00000007169	1.2749	7.10768e-05	0.0125074
rs209609982	ENSBTAG00000007169	1.2749	7.10768e-05	0.0125074
rs210896530	ENSBTAG00000007169	1.2749	7.10768e-05	0.0125074
rs211352602	ENSBTAG00000007169	1.2749	7.10768e-05	0.0125074
rs109023860	ENSBTAG00000007169	1.2749	7.10768e-05	0.0125074
rs470959062	ENSBTAG00000037826	1.213	7.22122e-05	0.0125904
rs137449581	ENSBTAG00000003519	0.763691	7.25203e-05	0.0125904
rs210528754	ENSBTAG00000007169	1.1735	7.32937e-05	0.0125904
rs209557475	ENSBTAG00000007169	1.1735	7.32937e-05	0.0125904
rs136573913	ENSBTAG00000050072	-1.00507	7.54801e-05	0.0128134
rs133943504	ENSBTAG00000050072	-1.00507	7.54801e-05	0.0128134
Chr15:51407861	ENSBTAG00000037826	1.0536	7.62727e-05	0.0128722
rs41764164	ENSBTAG00000023648	0.618851	7.95688e-05	0.0133504
rs109083521	ENSBTAG00000007169	1.2913	8.16662e-05	0.0134689
rs110992329	ENSBTAG00000007169	1.2913	8.16662e-05	0.0134689
rs109362135	ENSBTAG00000007169	1.24959	8.16747e-05	0.0134689
rs132727016	ENSBTAG00000050072	-0.743411	8.37817e-05	0.0137378
rs209788846	ENSBTAG00000007169	0.95282	8.51839e-05	0.0138117
rs109802603	ENSBTAG00000007169	1.16646	8.58783e-05	0.0138117
Chr15:51442902	ENSBTAG00000023648	1.25822	8.6016e-05	0.0138117
BovineHD2400018165	ENSBTAG00000054882	1.51805	8.61467e-05	0.0138117
rs134880342	ENSBTAG00000023648	-0.694836	8.83068e-05	0.0140798
BovineHD1300019256	ENSBTAG00000014046	-0.815989	9.331e-05	0.0147958
rs137796850	ENSBTAG00000006523	1.05359	9.41187e-05	0.0148243
BovineHD1500015132	ENSBTAG00000023648	0.649414	9.45173e-05	0.0148243
rs208819931	ENSBTAG00000007169	1.24153	9.57065e-05	0.0149297
rs109022863	ENSBTAG00000007169	1.28108	9.75551e-05	0.0150106
rs110486937	ENSBTAG00000007169	1.28108	9.75551e-05	0.0150106
rs208453447	ENSBTAG00000007169	1.15939	9.99409e-05	0.0150106
rs379837335	ENSBTAG00000037826	1.22607	0.000103075	0.0150106
rs383741409	ENSBTAG00000023648	0.632542	0.000104347	0.0150106
Chr18:62972989	ENSBTAG00000001051	0.981606	0.000107214	0.0150106
rs211049632	ENSBTAG00000050072	-1.17454	0.000108578	0.0150106
rs110727928	ENSBTAG00000007169	1.17233	0.000111995	0.0150106
Chr15:51442913	ENSBTAG00000023648	1.24139	0.000112037	0.0150106
ARS-BFGL-NGS-113310	ENSBTAG00000050072	-0.999728	0.000112422	0.0150106
rs109839719	ENSBTAG00000037826	1.27182	0.000113028	0.0150106
Chr18:62972964	ENSBTAG00000001051	1.04726	0.000113443	0.0150106
rs109523587	ENSBTAG00000007169	1.16787	0.000115592	0.0150106
rs109243850	ENSBTAG00000037826	1.2392	0.000116126	0.0150106
rs378119501	ENSBTAG00000037826	1.10588	0.00011634	0.0150106
rs209454814	ENSBTAG00000037826	1.10588	0.00011634	0.0150106
rs110484719	ENSBTAG00000037826	1.10588	0.00011634	0.0150106
rs110291359	ENSBTAG00000037826	1.10588	0.00011634	0.0150106
rs110590171	ENSBTAG00000037826	1.10588	0.00011634	0.0150106
rs379579470	ENSBTAG00000037826	1.10588	0.00011634	0.0150106
rs386005521	ENSBTAG00000037826	1.10588	0.00011634	0.0150106
rs17871932	ENSBTAG00000037826	1.10588	0.00011634	0.0150106
rs384757898	ENSBTAG00000037826	1.10588	0.00011634	0.0150106
rs382814052	ENSBTAG00000037826	1.10588	0.00011634	0.0150106
rs110655477	ENSBTAG00000037826	1.10588	0.00011634	0.0150106
rs381009841	ENSBTAG00000037826	1.10588	0.00011634	0.0150106
rs384751641	ENSBTAG00000037826	1.10588	0.00011634	0.0150106
rs109163269	ENSBTAG00000037826	1.10588	0.00011634	0.0150106
rs111030273	ENSBTAG00000037826	1.10588	0.00011634	0.0150106
rs381355412	ENSBTAG00000037826	1.10588	0.00011634	0.0150106
rs109301790	ENSBTAG00000037826	1.10588	0.00011634	0.0150106
rs110002677	ENSBTAG00000037826	1.10588	0.00011634	0.0150106
rs380747717	ENSBTAG00000037826	1.10588	0.00011634	0.0150106
rs384642823	ENSBTAG00000037826	1.10588	0.00011634	0.0150106
rs110609944	ENSBTAG00000003519	0.677119	0.000118396	0.0150106
rs384834845	ENSBTAG00000023648	1.1604	0.000119075	0.0150106
rs378940497	ENSBTAG00000037826	1.19811	0.000120871	0.0150106
rs110649799	ENSBTAG00000023648	1.23548	0.000122232	0.0150106
rs384236795	ENSBTAG00000023648	1.23548	0.000122232	0.0150106
rs109675415	ENSBTAG00000023648	1.23548	0.000122232	0.0150106
rs211337252	ENSBTAG00000023648	1.23548	0.000122232	0.0150106
rs208096245	ENSBTAG00000023648	1.23548	0.000122232	0.0150106
rs210027361	ENSBTAG00000023648	1.23548	0.000122232	0.0150106
rs384661513	ENSBTAG00000023648	1.23548	0.000122232	0.0150106
rs378701182	ENSBTAG00000023648	1.23548	0.000122232	0.0150106
rs108992565	ENSBTAG00000023648	1.23548	0.000122232	0.0150106
rs109123599	ENSBTAG00000023648	1.23548	0.000122232	0.0150106
rs383570468	ENSBTAG00000023648	1.23548	0.000122232	0.0150106
rs379189766	ENSBTAG00000023648	1.23548	0.000122232	0.0150106
rs380912239	ENSBTAG00000023648	1.23548	0.000122232	0.0150106
rs110492696	ENSBTAG00000037826	1.03877	0.000122922	0.0150314
rs108947221	ENSBTAG00000007169	1.25402	0.000129994	0.0158212
rs110691164	ENSBTAG00000003519	0.751743	0.000132517	0.0158212
Chr15:51442195	ENSBTAG00000037826	1.16837	0.000134315	0.0158212
rs43125505	ENSBTAG00000037826	1.16837	0.000134315	0.0158212
rs43125490	ENSBTAG00000037826	1.16837	0.000134315	0.0158212
Chr15:51442548	ENSBTAG00000037826	1.16837	0.000134315	0.0158212
Chr15:51442703	ENSBTAG00000037826	1.16837	0.000134315	0.0158212
Chr15:51442777	ENSBTAG00000037826	1.16837	0.000134315	0.0158212
Chr15:51443568	ENSBTAG00000037826	1.16837	0.000134315	0.0158212
rs17871916	ENSBTAG00000003920	0.820068	0.000138339	0.016229
BovineHD1500015154	ENSBTAG00000023648	-0.624431	0.000140768	0.0163807
ARS-BFGL-NGS-73444	ENSBTAG00000023648	-0.624431	0.000140768	0.0163807
Chr15:51440858	ENSBTAG00000023648	0.671737	0.000147079	0.0170463
rs110498821	ENSBTAG00000007169	1.13531	0.000157707	0.0182051
rs379128552	ENSBTAG00000037826	1.03632	0.000159825	0.0182792
BovineHD2400018165	ENSBTAG00000051132	1.49228	0.000160174	0.0182792
rs109198864	ENSBTAG00000007169	1.25658	0.000160249	0.0182792
rs133366258	ENSBTAG00000053557	-1.14042	0.000161869	0.0183913
rs379388109	ENSBTAG00000037826	1.19633	0.000165851	0.0187003
rs210855945	ENSBTAG00000023648	1.21837	0.000165885	0.0187003
Chr18:62973008	ENSBTAG00000001051	1.02066	0.000167209	0.0187762
rs441131550	ENSBTAG00000046158	-1.66954	0.000173629	0.0193465
rs378772585	ENSBTAG00000046158	-1.66954	0.000173629	0.0193465
Chr7:20198965	ENSBTAG00000031647	-2.05759	0.000181864	0.0201862
Chr6:21853475	ENSBTAG00000005668	-0.952859	0.000185021	0.0203163
rs41765522	ENSBTAG00000023648	-0.679671	0.000187964	0.0203163
rs41765523	ENSBTAG00000023648	-0.679671	0.000187964	0.0203163
rs41765524	ENSBTAG00000023648	-0.679671	0.000187964	0.0203163
rs41766436	ENSBTAG00000023648	-0.679671	0.000187964	0.0203163
rs41766444	ENSBTAG00000023648	-0.679671	0.000187964	0.0203163
rs109012205	ENSBTAG00000023648	-0.679671	0.000187964	0.0203163
Chr18:63192188	ENSBTAG00000001051	0.913418	0.000189995	0.0204592
rs526797318	ENSBTAG00000007169	1.11124	0.000195585	0.020828
rs382497480	ENSBTAG00000007169	1.11124	0.000195585	0.020828
rs110389111	ENSBTAG00000007169	1.11124	0.000195585	0.020828
rs137152628	ENSBTAG00000050072	-0.871778	0.000201168	0.0213078
rs211589616	ENSBTAG00000006523	1.00531	0.000201568	0.0213078
rs109276195	ENSBTAG00000037826	1.16589	0.000202337	0.0213111
Chr18:62479612	ENSBTAG00000001051	0.953003	0.00020716	0.0217397
BovineHD1100028832	ENSBTAG00000050072	-0.703477	0.00021111	0.022074
ARS-BFGL-NGS-5022	ENSBTAG00000023648	0.591898	0.000214272	0.0223238
rs209051289	ENSBTAG00000007169	1.10029	0.000220507	0.0228086
rs209727009	ENSBTAG00000007169	1.10029	0.000220507	0.0228086
BovineHD2400018203	ENSBTAG00000048720	1.38793	0.000226113	0.0231421
rs211035768	ENSBTAG00000007169	1.16554	0.000226499	0.0231421
BovineHD1500014907	ENSBTAG00000023648	0.602004	0.000227043	0.0231421
ARS-BFGL-NGS-59463	ENSBTAG00000023648	0.602004	0.000227043	0.0231421
rs135908577	ENSBTAG00000050072	-0.925735	0.00022774	0.0231421
rs441961624	ENSBTAG00000052465	-0.986344	0.000230942	0.0233851
rs135413666	ENSBTAG00000050072	-0.736444	0.000237453	0.0239604
rs109423917	ENSBTAG00000023648	1.25271	0.000238549	0.023987
rs209436475	ENSBTAG00000007169	1.228	0.000244387	0.0244887
BovineHD1500015115	ENSBTAG00000023648	0.635478	0.00024702	0.0245826
rs110262321	ENSBTAG00000003519	0.691405	0.000247027	0.0245826
rs135236972	ENSBTAG00000015592	0.716104	0.000248064	0.0246009
Chr7:17125823	ENSBTAG00000007901	-1.31384	0.000249904	0.0246985
rs135908199	ENSBTAG00000006523	1.10766	0.00025542	0.0250579
rs110955377	ENSBTAG00000007169	1.18797	0.000256145	0.0250579
rs110088639	ENSBTAG00000007169	1.18797	0.000256145	0.0250579
rs210582705	ENSBTAG00000006523	0.980957	0.000259068	0.0251732
rs211353086	ENSBTAG00000006523	0.980957	0.000259068	0.0251732
rs109906421	ENSBTAG00000006523	-0.702353	0.000274169	0.0265027
Chr18:62473537	ENSBTAG00000001051	0.991459	0.000274588	0.0265027
rs450088264	ENSBTAG00000007169	1.18073	0.000278132	0.0267553
rs207625164	ENSBTAG00000023648	1.07781	0.000285897	0.027411
rs385165514	ENSBTAG00000006523	-0.699942	0.00028918	0.0275655
rs211483835	ENSBTAG00000007169	1.04251	0.000289419	0.0275655
Chr18:62973065	ENSBTAG00000001051	1.07777	0.000290383	0.0275663
Hapmap24097-BTA-155074	ENSBTAG00000051132	1.30867	0.000292258	0.0276533
rs384814481	ENSBTAG00000007169	1.17351	0.000297142	0.0280236
rs210895989	ENSBTAG00000007169	1.12931	0.000300122	0.0282125
rs110660745	ENSBTAG00000007169	1.1719	0.000301512	0.0282511
rs136568050	ENSBTAG00000050072	-0.759583	0.000302688	0.0282695
BovineHD2400018101	ENSBTAG00000048720	-1.30908	0.000306477	0.028531
rs381050941	ENSBTAG00000049808	0.961623	0.000316496	0.0293431
rs110203907	ENSBTAG00000007169	1.1447	0.000317233	0.0293431
rs381006828	ENSBTAG00000046158	-1.61857	0.000321168	0.0296121
rs209822745	ENSBTAG00000007169	1.16831	0.000322433	0.0296341
rs17871713	ENSBTAG00000037826	1.1057	0.00032539	0.0298109
rs384240836	ENSBTAG00000037826	1.04727	0.000328364	0.0299881
BTB-00604291	ENSBTAG00000023648	0.597033	0.000336727	0.0302643
BovineHD1500014999	ENSBTAG00000023648	-0.597033	0.000336727	0.0302643
rs41768418	ENSBTAG00000023648	-0.597033	0.000336727	0.0302643
BovineHD1500015059	ENSBTAG00000023648	-0.597033	0.000336727	0.0302643
rs109413789	ENSBTAG00000037826	0.989095	0.000338645	0.0302643
rs378112010	ENSBTAG00000006523	0.8326	0.000338888	0.0302643
rs210900104	ENSBTAG00000007169	0.955737	0.000340826	0.0302643
rs109792791	ENSBTAG00000007169	0.955737	0.000340826	0.0302643
rs209772652	ENSBTAG00000007169	0.955737	0.000340826	0.0302643
rs379368071	ENSBTAG00000007169	1.16826	0.000351858	0.0310528
rs210642963	ENSBTAG00000007169	1.16826	0.000351858	0.0310528
rs384545049	ENSBTAG00000007169	0.958186	0.000354189	0.0311405
rs137604908	ENSBTAG00000046152	-1.33989	0.00035501	0.0311405
rs135282255	ENSBTAG00000050072	-0.702949	0.000361932	0.0315188
rs110684121	ENSBTAG00000007169	1.16411	0.000362577	0.0315188
rs378940497	ENSBTAG00000023648	1.15716	0.000365289	0.0315188
rs207689213	ENSBTAG00000007169	1.16737	0.000371589	0.0315188
rs209253469	ENSBTAG00000007169	1.16737	0.000371589	0.0315188
rs210292339	ENSBTAG00000007169	0.668506	0.000372668	0.0315188
rs380443848	ENSBTAG00000007169	0.668506	0.000372668	0.0315188
rs383490727	ENSBTAG00000007169	0.668506	0.000372668	0.0315188
rs210197442	ENSBTAG00000007169	0.668506	0.000372668	0.0315188
rs208212613	ENSBTAG00000007169	0.668506	0.000372668	0.0315188
rs211490355	ENSBTAG00000007169	0.668506	0.000372668	0.0315188
BovineHD2400018165	ENSBTAG00000048835	1.42142	0.000373101	0.0315188
rs208957111	ENSBTAG00000007169	1.07402	0.000375312	0.0315188
rs380327479	ENSBTAG00000046158	-2.01796	0.000375344	0.0315188
rs136938332	ENSBTAG00000013368	0.51629	0.000375705	0.0315188
Chr7:17127111	ENSBTAG00000007901	-1.17796	0.00038276	0.0319824
rs208015502	ENSBTAG00000007169	1.15003	0.000386772	0.0319824
rs110473764	ENSBTAG00000007169	1.15003	0.000386772	0.0319824
rs211602540	ENSBTAG00000007169	1.15003	0.000386772	0.0319824
rs209059328	ENSBTAG00000007169	1.15003	0.000386772	0.0319824
rs43125499	ENSBTAG00000023648	-0.642432	0.000392423	0.032357
rs210214722	ENSBTAG00000007169	1.1483	0.000402295	0.0330765
BPI-2	ENSBTAG00000014046	-0.799894	0.000427395	0.0350404
rs209886375	ENSBTAG00000049808	2.01832	0.000434097	0.0354475
rs41764145	ENSBTAG00000023648	-0.601132	0.000434818	0.0354475
rs210926622	ENSBTAG00000007169	1.14105	0.000437896	0.0355978
rs110492696	ENSBTAG00000023648	0.990182	0.000445686	0.0360251
Chr18:62973058	ENSBTAG00000001051	1.07112	0.000445859	0.0360251
rs382462514	ENSBTAG00000037826	0.966862	0.000446896	0.0360251
Chr7:17127111	ENSBTAG00000004716	-0.749992	0.0004505	0.0362107
rs137238434	ENSBTAG00000006523	1.04504	0.000458873	0.0362107
rs109839719	ENSBTAG00000023648	1.20113	0.00047261	0.0362107
rs17871713	ENSBTAG00000023648	1.11676	0.0004767	0.0362107
BovineHD1300019252	ENSBTAG00000014046	0.714747	0.000477925	0.0362107
ARS-BFGL-BAC-13210	ENSBTAG00000014046	-0.714747	0.000477925	0.0362107
rs134805892	ENSBTAG00000050072	-0.942123	0.000479238	0.0362107
rs110956138	ENSBTAG00000037826	1.031	0.000480583	0.0362107
rs378119501	ENSBTAG00000023648	1.04435	0.000484332	0.0362107
rs209454814	ENSBTAG00000023648	1.04435	0.000484332	0.0362107
rs110484719	ENSBTAG00000023648	1.04435	0.000484332	0.0362107
rs110291359	ENSBTAG00000023648	1.04435	0.000484332	0.0362107
rs110590171	ENSBTAG00000023648	1.04435	0.000484332	0.0362107
rs379579470	ENSBTAG00000023648	1.04435	0.000484332	0.0362107
rs386005521	ENSBTAG00000023648	1.04435	0.000484332	0.0362107
rs17871932	ENSBTAG00000023648	1.04435	0.000484332	0.0362107
rs384757898	ENSBTAG00000023648	1.04435	0.000484332	0.0362107
rs382814052	ENSBTAG00000023648	1.04435	0.000484332	0.0362107
rs110655477	ENSBTAG00000023648	1.04435	0.000484332	0.0362107
rs381009841	ENSBTAG00000023648	1.04435	0.000484332	0.0362107
rs384751641	ENSBTAG00000023648	1.04435	0.000484332	0.0362107
rs109163269	ENSBTAG00000023648	1.04435	0.000484332	0.0362107
rs111030273	ENSBTAG00000023648	1.04435	0.000484332	0.0362107
rs381355412	ENSBTAG00000023648	1.04435	0.000484332	0.0362107
rs109301790	ENSBTAG00000023648	1.04435	0.000484332	0.0362107
rs110002677	ENSBTAG00000023648	1.04435	0.000484332	0.0362107
rs380747717	ENSBTAG00000023648	1.04435	0.000484332	0.0362107
rs384642823	ENSBTAG00000023648	1.04435	0.000484332	0.0362107
rs379544660	ENSBTAG00000037826	1.0499	0.000498184	0.037132
rs132835009	ENSBTAG00000015592	0.736168	0.000499227	0.037132
Chr7:16295456	ENSBTAG00000004716	-0.738491	0.000516562	0.0383226
rs109852396	ENSBTAG00000037826	1.08968	0.000518017	0.0383319
rs135757859	ENSBTAG00000006523	0.902704	0.000532709	0.0390185
Chr18:62973051	ENSBTAG00000001051	1.05532	0.00053402	0.0390185
Chr17:67974460	ENSBTAG00000010464	-0.713462	0.000534025	0.0390185
rs109370010	ENSBTAG00000007169	1.15534	0.000535407	0.0390185
rs110050587	ENSBTAG00000007169	1.15534	0.000535407	0.0390185
rs110697789	ENSBTAG00000007169	1.15534	0.000535407	0.0390185
rs443132523	ENSBTAG00000007169	1.1587	0.00054021	0.0392694
rs470959062	ENSBTAG00000023648	1.10411	0.000547717	0.039715
rs211664177	ENSBTAG00000007169	1.02556	0.000551447	0.0398852
rs41764149	ENSBTAG00000037826	-0.500333	0.000564785	0.0407478
rs385877417	ENSBTAG00000046158	-1.95712	0.000568585	0.0409197
rs109110987	ENSBTAG00000037826	1.08657	0.0005714	0.04102
BovineHD0200038361	ENSBTAG00000008951	1.09527	0.000588135	0.0421166
BovineHD1800010610	ENSBTAG00000003519	-0.662403	0.000599608	0.0427861
rs379388109	ENSBTAG00000023648	1.13609	0.000602061	0.0427861
BovineHD0200012931	ENSBTAG00000007239	-0.78203	0.000603296	0.0427861
rs379837335	ENSBTAG00000023648	1.13092	0.000603414	0.0427861
rs137193464	ENSBTAG00000050072	-0.62259	0.000613639	0.0434044
rs208520654	ENSBTAG00000007169	0.99615	0.000617591	0.0434587
Chr18:62460221	ENSBTAG00000001051	1.0755	0.000618525	0.0434587
rs110776111	ENSBTAG00000006523	-0.64302	0.000618923	0.0434587
rs476887482	ENSBTAG00000009773	-1.56897	0.000620678	0.0434761
BTA-118330-no-rs	ENSBTAG00000017969	0.723578	0.000649187	0.0453629
rs134790017	ENSBTAG00000013368	0.488365	0.000663854	0.0462758
rs134045305	ENSBTAG00000006990	0.995328	0.000677703	0.0471273
rs385450627	ENSBTAG00000037826	0.998915	0.000692034	0.0480082
rs385226415	ENSBTAG00000037826	1.05242	0.000697833	0.0482944
rs384404605	ENSBTAG00000046158	-1.54465	0.000710332	0.0488217
rs481915313	ENSBTAG00000046158	-1.92473	0.000710413	0.0488217
rs382268066	ENSBTAG00000046158	-1.40514	0.000710528	0.0488217

## Sheet: trans eQTL
Table S3 trans-eQTLs and associated differentially expressed genes
SNP	Gene ID	b	P-value	FDR
rs207554348	ENSBTAG00000000783	-1.56762	2.49485e-09	0.000749456
rs207554348	ENSBTAG00000001051	-1.67917	9.76208e-10	0.000335148
rs207554348	ENSBTAG00000001292	-1.74587	2.36466e-09	0.000721623
rs472302580	ENSBTAG00000001292	1.97127	5.23662e-08	0.0103791
rs207554348	ENSBTAG00000001785	-1.84808	1.27889e-10	6.4704e-05
rs207554348	ENSBTAG00000002148	-1.64299	5.18891e-14	9.97602e-07
Chr2:118164919	ENSBTAG00000002148	1.10116	9.53864e-08	0.0173006
rs207554348	ENSBTAG00000002233	-2.09636	6.96945e-11	3.82836e-05
Chr2:118164919	ENSBTAG00000002233	1.74209	2.57568e-09	0.000761834
rs207554348	ENSBTAG00000002635	-1.37894	1.23849e-08	0.00293961
rs472302580	ENSBTAG00000002635	1.81091	6.85254e-10	0.000258323
rs207554348	ENSBTAG00000003353	-1.80005	1.04672e-09	0.000353052
Chr6:110850346	ENSBTAG00000003353	1.37323	1.5662e-07	0.0255179
rs207554348	ENSBTAG00000003519	-1.68134	1.33283e-10	6.5704e-05
Chr2:118164919	ENSBTAG00000003519	1.33207	2.70772e-08	0.00584919
rs207554348	ENSBTAG00000003920	-1.8049	1.28462e-12	1.97104e-06
Chr2:118164919	ENSBTAG00000003920	1.30699	3.46002e-08	0.00723057
rs207554348	ENSBTAG00000004150	-1.52088	3.77143e-10	0.000157627
rs207554348	ENSBTAG00000004716	-1.40938	4.53373e-10	0.000185455
rs472302580	ENSBTAG00000004716	1.47415	1.88952e-07	0.0290656
rs207554348	ENSBTAG00000004741	-1.70001	7.36114e-10	0.000267024
Chr2:118164919	ENSBTAG00000004741	1.3137	2.07845e-07	0.0317139
rs207554348	ENSBTAG00000005668	-1.97014	2.31906e-13	1.11464e-06
ARS-BFGL-NGS-80280	ENSBTAG00000005668	-1.61534	3.11978e-07	0.043781
rs207554348	ENSBTAG00000006156	-1.62498	2.21963e-11	1.33356e-05
Chr2:118164919	ENSBTAG00000006156	1.17389	1.88977e-07	0.0290656
rs207554348	ENSBTAG00000006221	-2.19362	8.54647e-11	4.44086e-05
Chr2:118164919	ENSBTAG00000006221	1.70217	4.13818e-08	0.00846375
rs207554348	ENSBTAG00000006343	-3.36726	9.11565e-12	7.41213e-06
rs207554348	ENSBTAG00000006354	-2.22728	9.25279e-12	7.41213e-06
rs207554348	ENSBTAG00000006505	-2.16764	6.57755e-13	1.40509e-06
Chr2:118164919	ENSBTAG00000006505	1.45939	2.6752e-07	0.038671
rs207554348	ENSBTAG00000006523	-1.9315	1.62369e-12	2.08111e-06
rs207554348	ENSBTAG00000006904	-1.41183	3.14634e-07	0.0438337
Chr2:118164919	ENSBTAG00000006904	1.38686	1.5599e-08	0.00365732
rs207554348	ENSBTAG00000006921	-1.49131	1.64759e-09	0.000536882
rs207554348	ENSBTAG00000006990	-1.59445	4.71844e-09	0.00135396
Chr2:118164919	ENSBTAG00000006990	1.41583	7.41011e-09	0.00187453
rs207554348	ENSBTAG00000006999	-2.39878	1.62919e-13	1.04408e-06
rs207554348	ENSBTAG00000007169	-1.40463	8.83599e-08	0.0161788
rs207554348	ENSBTAG00000007239	-2.37092	1.92746e-11	1.19538e-05
Chr2:118164919	ENSBTAG00000007239	1.72947	1.28021e-07	0.0219758
rs207554348	ENSBTAG00000007901	-2.38595	4.8701e-12	4.68154e-06
Chr2:118164919	ENSBTAG00000007901	1.71336	9.71423e-08	0.0174544
Chr6:110850346	ENSBTAG00000007901	1.61649	2.39553e-07	0.035702
rs207554348	ENSBTAG00000008428	-1.89018	1.59803e-11	1.05284e-05
Chr2:118164919	ENSBTAG00000008428	1.44789	2.12806e-08	0.00481333
rs207554348	ENSBTAG00000008951	-2.93936	7.99758e-11	4.27108e-05
Chr2:118164919	ENSBTAG00000008951	2.18529	1.64192e-07	0.0263059
rs207554348	ENSBTAG00000009773	-2.62306	1.41099e-12	1.97104e-06
Chr2:118164919	ENSBTAG00000009773	1.90452	3.31941e-08	0.00701296
rs207554348	ENSBTAG00000010007	-1.648	4.95619e-10	0.000198513
Chr2:118164919	ENSBTAG00000010007	1.26159	2.12684e-07	0.0321969
rs207554348	ENSBTAG00000010273	-2.95135	6.52894e-10	0.000251047
Chr2:118164919	ENSBTAG00000010273	2.28588	1.78263e-07	0.02818
rs207554348	ENSBTAG00000011465	-1.53734	2.29639e-09	0.000712092
rs207554348	ENSBTAG00000011677	-1.50616	1.63303e-08	0.00378267
rs41890051	ENSBTAG00000012403	1.23804	3.53842e-07	0.0475723
rs207554348	ENSBTAG00000012638	-1.93983	1.27309e-13	1.04408e-06
rs207554348	ENSBTAG00000012640	-2.21279	3.49128e-13	1.34244e-06
rs207554348	ENSBTAG00000013201	-1.80039	4.12468e-12	4.17367e-06
Chr2:118164919	ENSBTAG00000013201	1.32075	4.29158e-08	0.00864264
rs207554348	ENSBTAG00000013205	-1.79831	6.45042e-13	1.40509e-06
rs207554348	ENSBTAG00000013290	-1.51599	2.1195e-09	0.000668012
Chr2:118164919	ENSBTAG00000013290	1.2767	2.62617e-08	0.00573749
rs207554348	ENSBTAG00000013356	-2.30087	1.47448e-07	0.0243041
rs472302580	ENSBTAG00000013356	3.0768	6.514e-09	0.00176295
rs210747155	ENSBTAG00000013356	2.12095	2.57506e-07	0.0375055
rs207554348	ENSBTAG00000013368	-1.6677	8.72271e-13	1.677e-06
rs207554348	ENSBTAG00000013555	-1.58344	1.96009e-12	2.21671e-06
rs207554348	ENSBTAG00000013706	-2.04434	2.73504e-11	1.54656e-05
Chr2:118164919	ENSBTAG00000013706	1.49832	1.35111e-07	0.0225878
rs384819821	ENSBTAG00000014046	1.56837	1.75919e-08	0.00402639
rs207554348	ENSBTAG00000014122	-1.52132	1.45332e-11	1.00598e-05
Chr2:118164919	ENSBTAG00000014122	1.1993	6.69394e-09	0.00176295
rs207554348	ENSBTAG00000014149	-2.18377	1.43529e-12	1.97104e-06
rs207554348	ENSBTAG00000015592	-2.13079	4.60498e-13	1.34326e-06
Chr6:110850346	ENSBTAG00000015592	1.39267	2.25496e-07	0.0338696
rs207554348	ENSBTAG00000016566	-1.97526	7.12339e-12	6.44778e-06
rs207554348	ENSBTAG00000017251	-1.74796	1.96835e-09	0.000630713
rs207554348	ENSBTAG00000017969	-1.72494	2.25558e-08	0.00504244
Chr2:118164919	ENSBTAG00000017969	1.49079	8.57539e-08	0.0158527
BovineHD0100032240	ENSBTAG00000017969	-1.01369	3.33945e-07	0.0455341
Hapmap55381-rs29025399	ENSBTAG00000017969	-1.01369	3.33945e-07	0.0455341
Chr6:110850346	ENSBTAG00000018016	1.46223	6.94052e-09	0.00180319
Chr6:116852653	ENSBTAG00000018016	1.69595	3.2037e-07	0.0443117
rs207554348	ENSBTAG00000018134	-1.87126	4.89076e-13	1.34326e-06
BovineHD2300010006	ENSBTAG00000018134	0.926889	1.04836e-07	0.018323
rs207554348	ENSBTAG00000018223	-1.63495	1.46509e-11	1.00598e-05
rs207554348	ENSBTAG00000018280	-2.20537	1.71231e-10	8.23007e-05
BovineHD0100032240	ENSBTAG00000018280	-1.16589	2.50944e-07	0.0368288
Hapmap55381-rs29025399	ENSBTAG00000018280	-1.16589	2.50944e-07	0.0368288
rs207554348	ENSBTAG00000018446	-1.77814	2.95579e-10	0.000135302
Chr2:118164919	ENSBTAG00000018446	1.41328	4.31555e-08	0.00864264
rs207554348	ENSBTAG00000019330	-2.22586	1.10704e-11	8.51345e-06
Chr2:118164919	ENSBTAG00000019330	1.73181	9.25723e-09	0.00228175
rs207554348	ENSBTAG00000019627	-2.75489	7.23153e-09	0.00185375
rs207554348	ENSBTAG00000019669	-1.96276	1.1794e-11	8.72106e-06
rs207554348	ENSBTAG00000020257	-1.7416	3.55875e-10	0.000152043
Chr2:118164919	ENSBTAG00000020257	1.47314	4.85152e-09	0.00137167
rs207554348	ENSBTAG00000020430	-1.31477	3.67231e-08	0.00759168
Chr2:118164919	ENSBTAG00000020430	1.14021	1.19641e-07	0.0207223
rs207554348	ENSBTAG00000020580	-2.10147	2.60165e-11	1.51571e-05
Chr2:118164919	ENSBTAG00000020580	1.53442	1.47905e-07	0.0243041
rs207554348	ENSBTAG00000020676	-2.39029	1.34146e-12	1.97104e-06
Chr2:118164919	ENSBTAG00000020676	1.66354	1.34794e-07	0.0225878
rs207554348	ENSBTAG00000021240	-2.03426	5.48291e-09	0.0015059
rs207554348	ENSBTAG00000021887	-1.82975	2.9626e-08	0.00632867
rs207554348	ENSBTAG00000022779	-1.5925	3.54571e-10	0.000152043
rs207554348	ENSBTAG00000023648	-1.41689	1.06009e-08	0.00257986
Chr6:110850346	ENSBTAG00000023648	1.14271	1.59687e-07	0.0257991
Chr2:118164919	ENSBTAG00000023648	1.17271	1.80287e-07	0.02818
rs207554348	ENSBTAG00000031647	-3.924	3.29051e-10	0.000147121
rs207554348	ENSBTAG00000031950	-2.16809	1.90199e-12	2.21671e-06
Chr2:118164919	ENSBTAG00000031950	1.54175	8.01226e-08	0.0154041
rs207554348	ENSBTAG00000037826	-1.38204	6.61789e-09	0.00176295
Chr2:118164919	ENSBTAG00000037826	1.15682	8.4837e-08	0.0158354
rs207554348	ENSBTAG00000039556	-1.56633	2.49865e-12	2.6688e-06
Chr2:118164919	ENSBTAG00000039556	1.12596	6.4702e-08	0.0126933
rs207554348	ENSBTAG00000046152	-1.93381	7.85648e-10	0.000276301
Chr2:118164919	ENSBTAG00000046152	1.53099	1.00597e-07	0.0179079
rs207554348	ENSBTAG00000046158	-2.65034	2.88381e-10	0.000135228
Chr6:110850346	ENSBTAG00000046158	2.0136	7.16738e-08	0.013919
Chr21:27643453	ENSBTAG00000046158	1.92257	1.79137e-07	0.02818
rs207554348	ENSBTAG00000048720	-2.99455	8.46734e-08	0.0158354
rs207554348	ENSBTAG00000048737	-1.89484	7.90431e-10	0.000276301
rs1118122708	ENSBTAG00000048737	-1.31259	2.99565e-07	0.0429392
rs207554348	ENSBTAG00000048835	-3.65544	1.48437e-09	0.000492035
rs207554348	ENSBTAG00000049416	-1.91253	1.64287e-11	1.05284e-05
Chr2:118164919	ENSBTAG00000049416	1.34354	3.74389e-07	0.0499853
rs207554348	ENSBTAG00000049808	-2.40736	7.25878e-10	0.000267024
Chr2:118164919	ENSBTAG00000049808	1.9012	1.02969e-07	0.018162
rs211132440	ENSBTAG00000050072	-1.83816	1.2183e-08	0.00292783
rs207554348	ENSBTAG00000050072	-1.4647	3.01513e-07	0.0429392
rs210238564	ENSBTAG00000050072	-1.84721	1.34744e-07	0.0225878
rs207554348	ENSBTAG00000050618	-2.76733	8.62441e-09	0.00215338
rs207554348	ENSBTAG00000051132	-3.5739	2.8324e-09	0.000825074
Chr2:118164919	ENSBTAG00000052465	1.1908	8.1389e-08	0.0154926
rs207554348	ENSBTAG00000052465	-1.50732	5.3244e-10	0.000208908
rs207554348	ENSBTAG00000053557	-2.3248	7.37822e-12	6.44778e-06
Chr25:27386059	ENSBTAG00000053557	1.84481	3.05732e-07	0.0432199
rs207554348	ENSBTAG00000054765	-1.42823	2.32559e-08	0.0051392
Chr2:118164919	ENSBTAG00000054765	1.18099	3.52878e-07	0.0475723
rs207554348	ENSBTAG00000054882	-3.45076	5.21944e-09	0.00145431

## Sheet: eQTL annotation
Table S4 eQTL annotation results
eQTL	Chromosome	Position	Annotation	Distance to TSS	Gene ID	Transcript ID	Gene Name	Gene Type
Chr6:116852653	6	116852653	intron (ENSBTAT00000074628, intron 6 of 6)	11061	ENSBTAG00000001328	ENSBTAT00000001753	SLBP	protein_coding
rs110002677	15	51658022	intron (ENSBTAT00000024553, intron 7 of 24)	15830	ENSBTAG00000018449	ENSBTAT00000024553	NUMA1	protein_coding
rs379837335	15	51549442	exon (ENSBTAT00000015344, exon 2 of 23)	-3825	ENSBTAG00000044509	ENSBTAT00000061942	bta-mir-2317	miRNA
rs133288538	11	98706954	exon (ENSBTAT00000016123, exon 2 of 2)	4542	ENSBTAG00000012156	ENSBTAT00000016123	NAIF1	protein_coding
rs109407915	19	24557577	intron (ENSBTAT00000080898, intron 17 of 18)	-11626	ENSBTAG00000007169	ENSBTAT00000009437	P2RX1	protein_coding
rs382260499	19	24562488	exon (ENSBTAT00000019703, exon 16 of 21)	-16537	ENSBTAG00000007169	ENSBTAT00000009437	P2RX1	protein_coding
rs41766436	15	51534527	exon (ENSBTAT00000015344, exon 9 of 23)	11090	ENSBTAG00000044509	ENSBTAT00000061942	bta-mir-2317	miRNA
rs717603562	19	24561003	intron (ENSBTAT00000080898, intron 17 of 18)	-15052	ENSBTAG00000007169	ENSBTAT00000009437	P2RX1	protein_coding
rs109523587	19	24467260	intron (ENSBTAT00000022110, intron 10 of 12)	21365	ENSBTAG00000016621	ENSBTAT00000022110	NCBP3	protein_coding
rs384814481	19	24557478	intron (ENSBTAT00000080898, intron 17 of 18)	-11527	ENSBTAG00000007169	ENSBTAT00000009437	P2RX1	protein_coding
BovineHD1500015059	15	51352183	exon (ENSBTAT00000008325, exon 6 of 6)	2949	ENSBTAG00000048692	ENSBTAT00000070852		protein_coding
rs41764164	15	51654552	exon (ENSBTAT00000024553, exon 13 of 25)	14216	ENSBTAG00000027676	ENSBTAT00000039864	IL18BP	protein_coding
rs210852240	19	24558983	intron (ENSBTAT00000080898, intron 17 of 18)	-13032	ENSBTAG00000007169	ENSBTAT00000009437	P2RX1	protein_coding
rs379586566	19	24558674	intron (ENSBTAT00000080898, intron 17 of 18)	-12723	ENSBTAG00000007169	ENSBTAT00000009437	P2RX1	protein_coding
rs17871932	15	51643759	exon (ENSBTAT00000024553, exon 24 of 25)	3423	ENSBTAG00000027676	ENSBTAT00000039864	IL18BP	protein_coding
rs211353086	9	95174235	exon (ENSBTAT00000013663, exon 4 of 13)	4204	ENSBTAG00000010347	ENSBTAT00000067802	EZR	protein_coding
rs211483835	19	24460734	Intergenic	-23428	ENSBTAG00000015264	ENSBTAT00000079723	ITGAE	protein_coding
rs381006828	23	27207340	exon (ENSBTAT00000065259, exon 4 of 10)	1166	ENSBTAG00000014420	ENSBTAT00000065259	AGER	protein_coding
rs379204276	19	24320940	Intergenic	18772	ENSBTAG00000000829	ENSBTAT00000001095	SHPK	protein_coding
rs109839719	15	51347299	intron (ENSBTAT00000011092, intron 29 of 32)	-1935	ENSBTAG00000048692	ENSBTAT00000070852		protein_coding
rs109852396	15	51646138	intron (ENSBTAT00000024553, intron 19 of 24)	5802	ENSBTAG00000027676	ENSBTAT00000039864	IL18BP	protein_coding
BovineHD1300019256	13	67158730	Intergenic	-13640	ENSBTAG00000014046	ENSBTAT00000077785	BPI	protein_coding
ARS-BFGL-NGS-80280	13	78561779	intron (ENSBTAT00000008678, intron 1 of 8)	27627	ENSBTAG00000006616	ENSBTAT00000008678	PTPN1	protein_coding
rs109083521	19	24422890	exon (ENSBTAT00000020307, exon 10 of 31)	1133	ENSBTAG00000015264	ENSBTAT00000079723	ITGAE	protein_coding
rs110221216	19	24515035	exon (ENSBTAT00000009431, exon 2 of 16)	8072	ENSBTAG00000007166	ENSBTAT00000009431	CAMKK1	protein_coding
rs208158771	19	24528234	TTS (ENSBTAT00000009437)	-5127	ENSBTAG00000007166	ENSBTAT00000009431	CAMKK1	protein_coding
rs209560186	19	24558949	intron (ENSBTAT00000080898, intron 17 of 18)	-12998	ENSBTAG00000007169	ENSBTAT00000009437	P2RX1	protein_coding
Chr15:51407861	15	51407861	exon (ENSBTAT00000066796, exon 5 of 5)	-4190	ENSBTAG00000013997	ENSBTAT00000018601		protein_coding
rs208590366	19	24495035	exon (ENSBTAT00000009431, exon 16 of 16)	-6410	ENSBTAG00000016621	ENSBTAT00000022110	NCBP3	protein_coding
rs110768706	19	24560301	intron (ENSBTAT00000080898, intron 17 of 18)	-14350	ENSBTAG00000007169	ENSBTAT00000009437	P2RX1	protein_coding
rs211132440	18	61159699	exon (ENSBTAT00000002953, exon 2 of 11)	1428	ENSBTAG00000000336	ENSBTAT00000002953		protein_coding
rs210238564	18	61159684	exon (ENSBTAT00000002953, exon 2 of 11)	1413	ENSBTAG00000000336	ENSBTAT00000002953		protein_coding
rs109395581	19	24556242	intron (ENSBTAT00000072200, intron 18 of 19)	-10291	ENSBTAG00000007169	ENSBTAT00000009437	P2RX1	protein_coding
rs135908199	9	95160967	intron (ENSBTAT00000067802, intron 7 of 12)	17472	ENSBTAG00000010347	ENSBTAT00000067802	EZR	protein_coding
BovineHD1900007133	19	23969262	Intergenic	-5621	ENSBTAG00000049743	ENSBTAT00000068273	U6	snRNA
Chr25:27386059	25	27386059	Intergenic	-12533	ENSBTAG00000054461	ENSBTAT00000069265		protein_coding
Hapmap24097-BTA-155074	24	61807247	intron (ENSBTAT00000049662, intron 2 of 7)	10419	ENSBTAG00000035171	ENSBTAT00000049662	SERPINB12	protein_coding
BTA-118330-no-rs	19	12736589	intron (ENSBTAT00000069982, intron 12 of 34)	-59247	ENSBTAG00000043422	ENSBTAT00000060414	U6	snRNA
rs208937080	19	24558030	intron (ENSBTAT00000080898, intron 17 of 18)	-12079	ENSBTAG00000007169	ENSBTAT00000009437	P2RX1	protein_coding
rs137796850	9	95158013	intron (ENSBTAT00000067802, intron 11 of 12)	20426	ENSBTAG00000010347	ENSBTAT00000067802	EZR	protein_coding
rs210747155	18	13890344	intron (ENSBTAT00000067849, intron 1 of 5)	2803	ENSBTAG00000051907	ENSBTAT00000067849	CYBA	protein_coding
Chr15:51440858	15	51440858	intron (ENSBTAT00000078388, intron 1 of 4)	745	ENSBTAG00000023648	ENSBTAT00000078388		protein_coding
rs136117999	11	98682752	Intergenic	4028	ENSBTAG00000050072	ENSBTAT00000081766		protein_coding
rs109675415	15	51243509	TTS (ENSBTAT00000083045)	13335	ENSBTAG00000008433	ENSBTAT00000011097	PGAP2	protein_coding
rs209557475	19	24561114	intron (ENSBTAT00000080898, intron 17 of 18)	-15163	ENSBTAG00000007169	ENSBTAT00000009437	P2RX1	protein_coding
rs384240836	15	51878651	Intergenic	-31365	ENSBTAG00000019168	ENSBTAT00000025512	PHOX2A	protein_coding
rs132835009	5	24861990	exon (ENSBTAT00000018650, exon 2 of 21)	6864	ENSBTAG00000014030	ENSBTAT00000018650	FGD6	protein_coding
rs382981281	19	24558610	intron (ENSBTAT00000080898, intron 17 of 18)	-12659	ENSBTAG00000007169	ENSBTAT00000009437	P2RX1	protein_coding
rs441961624	9	42069681	exon (ENSBTAT00000032643, exon 1 of 1)	166	ENSBTAG00000023792	ENSBTAT00000032643		protein_coding
rs210197442	19	24370295	exon (ENSBTAT00000072471, exon 12 of 12)	4804	ENSBTAG00000025121	ENSBTAT00000035139	EMC6	protein_coding
Chr7:16295456	7	16295456	intron (ENSBTAT00000014311, intron 11 of 29)	49639	ENSBTAG00000040507	ENSBTAT00000014311		protein_coding
rs450088264	19	24556053	intron (ENSBTAT00000080898, intron 18 of 18)	-10102	ENSBTAG00000007169	ENSBTAT00000009437	P2RX1	protein_coding
rs109295626	19	24558475	intron (ENSBTAT00000080898, intron 17 of 18)	-12524	ENSBTAG00000007169	ENSBTAT00000009437	P2RX1	protein_coding
rs208096245	15	51244639	intron (ENSBTAT00000083045, intron 6 of 8)	12205	ENSBTAG00000008433	ENSBTAT00000011097	PGAP2	protein_coding
rs110355995	19	24505491	exon (ENSBTAT00000009431, exon 10 of 16)	-16866	ENSBTAG00000016621	ENSBTAT00000022110	NCBP3	protein_coding
rs108992565	15	51327505	intron (ENSBTAT00000011092, intron 20 of 32)	-21729	ENSBTAG00000048692	ENSBTAT00000070852		protein_coding
rs110992329	19	24422899	exon (ENSBTAT00000020307, exon 10 of 31)	1124	ENSBTAG00000015264	ENSBTAT00000079723	ITGAE	protein_coding
BovineHD2700002049	27	7609358	Intergenic	-21990	ENSBTAG00000014135	ENSBTAT00000018791	WDR17	protein_coding
rs211049632	11	98758738	TTS (ENSBTAT00000021584)	5312	ENSBTAG00000016218	ENSBTAT00000021584	PTGES2	protein_coding
rs135920660	11	98684343	Intergenic	2437	ENSBTAG00000050072	ENSBTAT00000081766		protein_coding
rs210896530	19	24324243	exon (ENSBTAT00000001095, exon 6 of 7)	15469	ENSBTAG00000000829	ENSBTAT00000001095	SHPK	protein_coding
rs382268066	23	27704814	promoter-TSS (ENSBTAT00000071628)	53	ENSBTAG00000018343	ENSBTAT00000024407	NCR3	protein_coding
BPI-1	13	67172588	promoter-TSS (ENSBTAT00000077785)	60	ENSBTAG00000014046	ENSBTAT00000077785	BPI	protein_coding
rs380443848	19	24370105	exon (ENSBTAT00000072471, exon 12 of 12)	4614	ENSBTAG00000025121	ENSBTAT00000035139	EMC6	protein_coding
rs470959062	15	51364606	TTS (ENSBTAT00000072424)	5233	ENSBTAG00000055237	ENSBTAT00000072424		protein_coding
rs209788846	19	24528106	TTS (ENSBTAT00000009437)	-4999	ENSBTAG00000007166	ENSBTAT00000009431	CAMKK1	protein_coding
Chr18:62972964	18	62972964	exon (ENSBTAT00000052297, exon 6 of 7)	1717	ENSBTAG00000038797	ENSBTAT00000075141		protein_coding
rs209727009	19	24528684	exon (ENSBTAT00000009437, exon 12 of 12)	-5577	ENSBTAG00000007166	ENSBTAT00000009431	CAMKK1	protein_coding
rs109906421	9	95141342	intron (ENSBTAT00000013647, intron 8 of 14)	37097	ENSBTAG00000010347	ENSBTAT00000067802	EZR	protein_coding
rs209382483	19	24553259	intron (ENSBTAT00000080898, intron 18 of 18)	-7308	ENSBTAG00000007169	ENSBTAT00000009437	P2RX1	protein_coding
rs111030273	15	51652330	exon (ENSBTAT00000024553, exon 14 of 25)	11994	ENSBTAG00000027676	ENSBTAT00000039864	IL18BP	protein_coding
rs379579470	15	51639701	promoter-TSS (ENSBTAT00000039864)	-629	ENSBTAG00000027676	ENSBTAT00000039864	IL18BP	protein_coding
Chr18:62473537	18	62473537	intron (ENSBTAT00000064016, intron 1 of 3)	3011	ENSBTAG00000045854	ENSBTAT00000065209		protein_coding
rs109276195	15	51731229	exon (ENSBTAT00000068207, exon 2 of 2)	4974	ENSBTAG00000003001	ENSBTAT00000068207	LAMTOR1	protein_coding
rs43125490	15	51442531	exon (ENSBTAT00000039858, exon 4 of 6)	2418	ENSBTAG00000023648	ENSBTAT00000078388		protein_coding
rs480991415	19	24384771	promoter-TSS (ENSBTAT00000020298)	-264	ENSBTAG00000015258	ENSBTAT00000072471	P2RX5	protein_coding
rs207625164	15	51644493	intron (ENSBTAT00000024553, intron 20 of 24)	4157	ENSBTAG00000027676	ENSBTAT00000039864	IL18BP	protein_coding
Chr15:51442548	15	51442548	exon (ENSBTAT00000039858, exon 4 of 6)	2435	ENSBTAG00000023648	ENSBTAT00000078388		protein_coding
BovineHD2700002052	27	7614837	Intergenic	-16511	ENSBTAG00000014135	ENSBTAT00000018791	WDR17	protein_coding
rs380133354	19	24561619	intron (ENSBTAT00000080898, intron 17 of 18)	-15668	ENSBTAG00000007169	ENSBTAT00000009437	P2RX1	protein_coding
rs380870463	19	24553962	intron (ENSBTAT00000080898, intron 18 of 18)	-8011	ENSBTAG00000007169	ENSBTAT00000009437	P2RX1	protein_coding
rs109866590	19	24423638	exon (ENSBTAT00000020307, exon 9 of 31)	385	ENSBTAG00000015264	ENSBTAT00000079723	ITGAE	protein_coding
rs110050587	19	24321011	TTS (ENSBTAT00000001095)	18701	ENSBTAG00000000829	ENSBTAT00000001095	SHPK	protein_coding
rs110776111	9	95141068	intron (ENSBTAT00000013647, intron 8 of 14)	37371	ENSBTAG00000010347	ENSBTAT00000067802	EZR	protein_coding
rs133689837	11	98684240	Intergenic	2540	ENSBTAG00000050072	ENSBTAT00000081766		protein_coding
rs1118122708	12	18095839	exon (ENSBTAT00000004630, exon 1 of 1)	424	ENSBTAG00000003560	ENSBTAT00000004630		protein_coding
Chr6:21853475	6	21853475	Intergenic	-7863	ENSBTAG00000009673	ENSBTAT00000027774	SLC9B1	protein_coding
rs209805262	19	24616463	Intergenic	-30380	ENSBTAG00000014806	ENSBTAT00000072200	ATP2A3	protein_coding
rs41764146	15	51635120	exon (ENSBTAT00000018851, exon 7 of 8)	-5210	ENSBTAG00000027676	ENSBTAT00000039864	IL18BP	protein_coding
rs108987961	19	24322568	exon (ENSBTAT00000001095, exon 7 of 7)	17144	ENSBTAG00000000829	ENSBTAT00000001095	SHPK	protein_coding
rs110492696	15	51638832	TTS (ENSBTAT00000080349)	-1498	ENSBTAG00000027676	ENSBTAT00000039864	IL18BP	protein_coding
rs210550945	19	24529839	exon (ENSBTAT00000009437, exon 9 of 12)	-6732	ENSBTAG00000007166	ENSBTAT00000009431	CAMKK1	protein_coding
rs378772585	23	27196314	exon (ENSBTAT00000050083, exon 30 of 30)	-1253	ENSBTAG00000054438	ENSBTAT00000081300	GPSM3	protein_coding
Chr18:62973058	18	62973058	exon (ENSBTAT00000052297, exon 6 of 7)	1811	ENSBTAG00000038797	ENSBTAT00000075141		protein_coding
rs454128726	19	24553040	exon (ENSBTAT00000019703, exon 21 of 21)	-7089	ENSBTAG00000007169	ENSBTAT00000009437	P2RX1	protein_coding
rs43710072	11	98712743	exon (ENSBTAT00000032751, exon 1 of 10)	164	ENSBTAG00000011912	ENSBTAT00000081595	SLC25A25	protein_coding
rs209077424	19	24494330	exon (ENSBTAT00000009431, exon 16 of 16)	-5705	ENSBTAG00000016621	ENSBTAT00000022110	NCBP3	protein_coding
rs526797318	19	24528124	TTS (ENSBTAT00000009437)	-5017	ENSBTAG00000007166	ENSBTAT00000009431	CAMKK1	protein_coding
rs110660745	19	24528751	exon (ENSBTAT00000009437, exon 12 of 12)	-5644	ENSBTAG00000007166	ENSBTAT00000009431	CAMKK1	protein_coding
rs109799358	19	24552360	exon (ENSBTAT00000019703, exon 21 of 21)	-6409	ENSBTAG00000007169	ENSBTAT00000009437	P2RX1	protein_coding
rs137181196	11	98707540	exon (ENSBTAT00000016123, exon 2 of 2)	3956	ENSBTAG00000012156	ENSBTAT00000016123	NAIF1	protein_coding
rs109806956	19	24570731	exon (ENSBTAT00000019703, exon 8 of 21)	15352	ENSBTAG00000014806	ENSBTAT00000072200	ATP2A3	protein_coding
rs384642823	15	51742772	TTS (ENSBTAT00000003905)	2838	ENSBTAG00000002999	ENSBTAT00000003902	ANAPC15	protein_coding
rs208453447	19	24355577	intron (ENSBTAT00000076688, intron 8 of 9)	9692	ENSBTAG00000000833	ENSBTAT00000001098	TAX1BP3	protein_coding
rs110216795	19	24554037	intron (ENSBTAT00000080898, intron 18 of 18)	-8086	ENSBTAG00000007169	ENSBTAT00000009437	P2RX1	protein_coding
rs211035768	19	24561461	intron (ENSBTAT00000080898, intron 17 of 18)	-15510	ENSBTAG00000007169	ENSBTAT00000009437	P2RX1	protein_coding
rs41766444	15	51535852	exon (ENSBTAT00000015344, exon 8 of 23)	9765	ENSBTAG00000044509	ENSBTAT00000061942	bta-mir-2317	miRNA
BovineHD1500014907	15	50932495	Intergenic	-14890	ENSBTAG00000035686	ENSBTAT00000039777		protein_coding
rs110062927	19	24617582	TTS (ENSBTAT00000061398)	-31499	ENSBTAG00000014806	ENSBTAT00000072200	ATP2A3	protein_coding
rs110435405	19	24373358	intron (ENSBTAT00000072471, intron 11 of 11)	7867	ENSBTAG00000025121	ENSBTAT00000035139	EMC6	protein_coding
rs210900104	19	24391231	Intergenic	-6724	ENSBTAG00000015258	ENSBTAT00000072471	P2RX5	protein_coding
rs109123599	15	51327532	intron (ENSBTAT00000011092, intron 20 of 32)	-21702	ENSBTAG00000048692	ENSBTAT00000070852		protein_coding
rs211337252	15	51244527	intron (ENSBTAT00000083045, intron 6 of 8)	12317	ENSBTAG00000008433	ENSBTAT00000011097	PGAP2	protein_coding
BovineHD1100028701	11	98710352	intron (ENSBTAT00000016123, intron 1 of 1)	1144	ENSBTAG00000012156	ENSBTAT00000016123	NAIF1	protein_coding
rs109720430	19	24390975	Intergenic	-6468	ENSBTAG00000015258	ENSBTAT00000072471	P2RX5	protein_coding
rs41764148	15	51636965	TTS (ENSBTAT00000018851)	-3365	ENSBTAG00000027676	ENSBTAT00000039864	IL18BP	protein_coding
BovineHD1100028832	11	99208066	Intergenic	-2730	ENSBTAG00000010195	ENSBTAT00000075730	PKN3	protein_coding
rs41765524	15	51533503	intron (ENSBTAT00000015344, intron 10 of 22)	12114	ENSBTAG00000044509	ENSBTAT00000061942	bta-mir-2317	miRNA
rs109110987	15	51658846	intron (ENSBTAT00000024553, intron 6 of 24)	15006	ENSBTAG00000018449	ENSBTAT00000024553	NUMA1	protein_coding
rs134318440	11	98707077	exon (ENSBTAT00000016123, exon 2 of 2)	4419	ENSBTAG00000012156	ENSBTAT00000016123	NAIF1	protein_coding
rs382687054	19	24514869	exon (ENSBTAT00000009431, exon 2 of 16)	8238	ENSBTAG00000007166	ENSBTAT00000009431	CAMKK1	protein_coding
rs386005521	15	51643246	TTS (ENSBTAT00000024553)	2910	ENSBTAG00000027676	ENSBTAT00000039864	IL18BP	protein_coding
rs209436475	19	24320121	Intergenic	-18852	ENSBTAG00000018880	ENSBTAT00000078915	TRPV1	protein_coding
rs110609944	18	34811082	exon (ENSBTAT00000004574, exon 2 of 4)	3368	ENSBTAG00000003519	ENSBTAT00000004574	NOL3	protein_coding
BovineHD1800010610	18	34831305	exon (ENSBTAT00000015999, exon 7 of 10)	3321	ENSBTAG00000012063	ENSBTAT00000015999	E2F4	protein_coding
rs210313551	19	24630493	exon (ENSBTAT00000061398, exon 46 of 55)	-44410	ENSBTAG00000014806	ENSBTAT00000072200	ATP2A3	protein_coding
rs211589616	9	95177590	intron (ENSBTAT00000067802, intron 2 of 12)	849	ENSBTAG00000010347	ENSBTAT00000067802	EZR	protein_coding
BovineHD1100028669	11	98566078	intron (ENSBTAT00000083124, intron 1 of 5)	1174	ENSBTAG00000044129	ENSBTAT00000061027	ST6GALNAC6	protein_coding
rs210292124	19	24322424	exon (ENSBTAT00000001095, exon 7 of 7)	17288	ENSBTAG00000000829	ENSBTAT00000001095	SHPK	protein_coding
rs209253469	19	24321859	TTS (ENSBTAT00000001095)	17853	ENSBTAG00000000829	ENSBTAT00000001095	SHPK	protein_coding
rs209051289	19	24528566	exon (ENSBTAT00000009437, exon 12 of 12)	-5459	ENSBTAG00000007166	ENSBTAT00000009431	CAMKK1	protein_coding
rs135908577	11	98612229	intron (ENSBTAT00000032754, intron 8 of 10)	-8484	ENSBTAG00000003388	ENSBTAT00000004393	DPM2	protein_coding
BovineHD1500014999	15	51161442	intron (ENSBTAT00000071503, intron 1 of 12)	54929	ENSBTAG00000013109	ENSBTAT00000071503	STIM1	protein_coding
Chr7:17125823	7	17125823	intron (ENSBTAT00000010081, intron 19 of 27)	-9562	ENSBTAG00000007660	ENSBTAT00000010078	ZNF414	protein_coding
rs384757898	15	51646307	intron (ENSBTAT00000024553, intron 19 of 24)	5971	ENSBTAG00000027676	ENSBTAT00000039864	IL18BP	protein_coding
rs132727016	11	98685405	TTS (ENSBTAT00000081766)	1375	ENSBTAG00000050072	ENSBTAT00000081766		protein_coding
rs135236972	5	24861105	exon (ENSBTAT00000018650, exon 2 of 21)	7749	ENSBTAG00000014030	ENSBTAT00000018650	FGD6	protein_coding
ARS-BFGL-NGS-73444	15	51688457	Intergenic	-14605	ENSBTAG00000018449	ENSBTAT00000024553	NUMA1	protein_coding
rs435667495	19	24560998	intron (ENSBTAT00000080898, intron 17 of 18)	-15047	ENSBTAG00000007169	ENSBTAT00000009437	P2RX1	protein_coding
rs137238434	9	95161399	intron (ENSBTAT00000067802, intron 7 of 12)	17040	ENSBTAG00000010347	ENSBTAT00000067802	EZR	protein_coding
rs109163269	15	51651271	intron (ENSBTAT00000024553, intron 14 of 24)	10935	ENSBTAG00000027676	ENSBTAT00000039864	IL18BP	protein_coding
rs381355412	15	51652443	exon (ENSBTAT00000024553, exon 14 of 25)	12107	ENSBTAG00000027676	ENSBTAT00000039864	IL18BP	protein_coding
rs382462514	15	51878674	Intergenic	-31388	ENSBTAG00000019168	ENSBTAT00000025512	PHOX2A	protein_coding
Chr18:62973065	18	62973065	exon (ENSBTAT00000052297, exon 6 of 7)	1818	ENSBTAG00000038797	ENSBTAT00000075141		protein_coding
rs109362135	19	24561493	intron (ENSBTAT00000080898, intron 17 of 18)	-15542	ENSBTAG00000007169	ENSBTAT00000009437	P2RX1	protein_coding
rs378701182	15	51326200	exon (ENSBTAT00000011092, exon 19 of 33)	-23034	ENSBTAG00000048692	ENSBTAT00000070852		protein_coding
rs137193464	11	98685560	TTS (ENSBTAT00000081766)	1220	ENSBTAG00000050072	ENSBTAT00000081766		protein_coding
rs379544660	15	51650601	intron (ENSBTAT00000024553, intron 14 of 24)	10265	ENSBTAG00000027676	ENSBTAT00000039864	IL18BP	protein_coding
rs134253779	26	10506269	TTS (ENSBTAT00000081227)	-14408	ENSBTAG00000048462	ENSBTAT00000082097		protein_coding
BovineHD0100032240	1	113222453	Intergenic	-12365	ENSBTAG00000006147	ENSBTAT00000008088	GPR149	protein_coding
rs383570468	15	51335312	exon (ENSBTAT00000011092, exon 24 of 33)	-13922	ENSBTAG00000048692	ENSBTAT00000070852		protein_coding
rs380500408	19	24552033	exon (ENSBTAT00000019703, exon 21 of 21)	-6082	ENSBTAG00000007169	ENSBTAT00000009437	P2RX1	protein_coding
rs384751641	15	51650340	intron (ENSBTAT00000024553, intron 14 of 24)	10004	ENSBTAG00000027676	ENSBTAT00000039864	IL18BP	protein_coding
rs378119501	15	51637206	TTS (ENSBTAT00000018851)	-3124	ENSBTAG00000027676	ENSBTAT00000039864	IL18BP	protein_coding
rs43125499	15	51442468	exon (ENSBTAT00000039858, exon 4 of 6)	2355	ENSBTAG00000023648	ENSBTAT00000078388		protein_coding
rs209059328	19	24559035	intron (ENSBTAT00000080898, intron 17 of 18)	-13084	ENSBTAG00000007169	ENSBTAT00000009437	P2RX1	protein_coding
rs210976463	19	24624800	exon (ENSBTAT00000061398, exon 52 of 55)	-38717	ENSBTAG00000014806	ENSBTAT00000072200	ATP2A3	protein_coding
Chr15:51513039	15	51513039	exon (ENSBTAT00000039859, exon 3 of 5)	2045	ENSBTAG00000026796	ENSBTAT00000076500		protein_coding
BPI-2	13	67172653	exon (ENSBTAT00000018669, exon 1 of 15)	125	ENSBTAG00000014046	ENSBTAT00000077785	BPI	protein_coding
rs474090479	19	24553135	exon (ENSBTAT00000019703, exon 21 of 21)	-7184	ENSBTAG00000007169	ENSBTAT00000009437	P2RX1	protein_coding
rs109423917	15	51245926	intron (ENSBTAT00000011097, intron 2 of 5)	10918	ENSBTAG00000008433	ENSBTAT00000011097	PGAP2	protein_coding
rs137604908	4	105716886	exon (ENSBTAT00000083848, exon 2 of 3)	271	ENSBTAG00000050211	ENSBTAT00000083848		protein_coding
rs17871713	15	51647034	intron (ENSBTAT00000024553, intron 18 of 24)	6698	ENSBTAG00000027676	ENSBTAT00000039864	IL18BP	protein_coding
rs378940497	15	51347598	intron (ENSBTAT00000011092, intron 29 of 32)	-1636	ENSBTAG00000048692	ENSBTAT00000070852		protein_coding
rs109022863	19	24494536	exon (ENSBTAT00000009431, exon 16 of 16)	-5911	ENSBTAG00000016621	ENSBTAT00000022110	NCBP3	protein_coding
BovineHD2400018101	24	61710113	intron (ENSBTAT00000075390, intron 1 of 6)	9438	ENSBTAG00000002019	ENSBTAT00000002617	SERPINB5	protein_coding
rs481915313	23	27723208	Intergenic	-1469	ENSBTAG00000000016	ENSBTAT00000000018	LTA	protein_coding
rs109494290	19	24563021	intron (ENSBTAT00000080898, intron 15 of 18)	-17070	ENSBTAG00000007169	ENSBTAT00000009437	P2RX1	protein_coding
rs110203907	19	24356485	intron (ENSBTAT00000076688, intron 8 of 9)	8784	ENSBTAG00000000833	ENSBTAT00000001098	TAX1BP3	protein_coding
rs381009841	15	51648425	exon (ENSBTAT00000024553, exon 17 of 25)	8089	ENSBTAG00000027676	ENSBTAT00000039864	IL18BP	protein_coding
rs210214722	19	24375067	intron (ENSBTAT00000072471, intron 10 of 11)	9440	ENSBTAG00000015258	ENSBTAT00000072471	P2RX5	protein_coding
rs136573913	11	98607458	Intergenic	-3713	ENSBTAG00000003388	ENSBTAT00000004393	DPM2	protein_coding
rs109097777	19	24322373	exon (ENSBTAT00000001095, exon 7 of 7)	17339	ENSBTAG00000000829	ENSBTAT00000001095	SHPK	protein_coding
rs210582705	9	95157081	exon (ENSBTAT00000013663, exon 13 of 13)	21358	ENSBTAG00000010347	ENSBTAT00000067802	EZR	protein_coding
rs211364835	19	24528697	exon (ENSBTAT00000009437, exon 12 of 12)	-5590	ENSBTAG00000007166	ENSBTAT00000009431	CAMKK1	protein_coding
rs41768418	15	51328009	intron (ENSBTAT00000011092, intron 20 of 32)	-21225	ENSBTAG00000048692	ENSBTAT00000070852		protein_coding
rs135509473	11	98707878	exon (ENSBTAT00000016123, exon 2 of 2)	3618	ENSBTAG00000012156	ENSBTAT00000016123	NAIF1	protein_coding
rs209419196	13	67172620	promoter-TSS (ENSBTAT00000077785)	92	ENSBTAG00000014046	ENSBTAT00000077785	BPI	protein_coding
rs41765523	15	51533495	intron (ENSBTAT00000015344, intron 10 of 22)	12122	ENSBTAG00000044509	ENSBTAT00000061942	bta-mir-2317	miRNA
rs109276468	19	24561233	intron (ENSBTAT00000080898, intron 17 of 18)	-15282	ENSBTAG00000007169	ENSBTAT00000009437	P2RX1	protein_coding
rs476887482	17	68606766	intron (ENSBTAT00000083678, intron 12 of 17)	-3043	ENSBTAG00000045197	ENSBTAT00000062630		snoRNA
rs209377890	19	24558626	intron (ENSBTAT00000080898, intron 17 of 18)	-12675	ENSBTAG00000007169	ENSBTAT00000009437	P2RX1	protein_coding
rs210855945	15	51244967	intron (ENSBTAT00000083045, intron 6 of 8)	11877	ENSBTAG00000008433	ENSBTAT00000011097	PGAP2	protein_coding
rs211602540	19	24558000	intron (ENSBTAT00000080898, intron 17 of 18)	-12049	ENSBTAG00000007169	ENSBTAT00000009437	P2RX1	protein_coding
Chr15:51442703	15	51442703	exon (ENSBTAT00000039858, exon 4 of 6)	2590	ENSBTAG00000023648	ENSBTAT00000078388		protein_coding
rs210528754	19	24560949	intron (ENSBTAT00000080898, intron 17 of 18)	-14998	ENSBTAG00000007169	ENSBTAT00000009437	P2RX1	protein_coding
rs208015502	19	24554894	intron (ENSBTAT00000080898, intron 18 of 18)	-8943	ENSBTAG00000007169	ENSBTAT00000009437	P2RX1	protein_coding
rs109713305	19	24557614	intron (ENSBTAT00000080898, intron 17 of 18)	-11663	ENSBTAG00000007169	ENSBTAT00000009437	P2RX1	protein_coding
rs109792791	19	24391254	Intergenic	-6747	ENSBTAG00000015258	ENSBTAT00000072471	P2RX5	protein_coding
rs209454814	15	51637295	TTS (ENSBTAT00000018851)	-3035	ENSBTAG00000027676	ENSBTAT00000039864	IL18BP	protein_coding
rs41764149	15	51637296	TTS (ENSBTAT00000018851)	-3034	ENSBTAG00000027676	ENSBTAT00000039864	IL18BP	protein_coding
rs134790017	26	10506230	TTS (ENSBTAT00000081227)	-14447	ENSBTAG00000048462	ENSBTAT00000082097		protein_coding
rs208212613	19	24370610	TTS (ENSBTAT00000020298)	5119	ENSBTAG00000025121	ENSBTAT00000035139	EMC6	protein_coding
rs136568050	11	98696875	Intergenic	-10095	ENSBTAG00000050072	ENSBTAT00000081766		protein_coding
rs133559965	11	98712562	promoter-TSS (ENSBTAT00000032751)	-17	ENSBTAG00000011912	ENSBTAT00000081595	SLC25A25	protein_coding
Chr7:17127111	7	17127111	intron (ENSBTAT00000010081, intron 19 of 27)	-10850	ENSBTAG00000007660	ENSBTAT00000010078	ZNF414	protein_coding
rs110484719	15	51637449	TTS (ENSBTAT00000018851)	-2881	ENSBTAG00000027676	ENSBTAT00000039864	IL18BP	protein_coding
rs384545049	19	24376044	intron (ENSBTAT00000072471, intron 10 of 11)	8463	ENSBTAG00000015258	ENSBTAT00000072471	P2RX5	protein_coding
Chr18:62460221	18	62460221	Intergenic	3843	ENSBTAG00000045854	ENSBTAT00000065209		protein_coding
rs110727928	19	24467267	intron (ENSBTAT00000022110, intron 10 of 12)	21358	ENSBTAG00000016621	ENSBTAT00000022110	NCBP3	protein_coding
rs211382737	19	24494958	exon (ENSBTAT00000009431, exon 16 of 16)	-6333	ENSBTAG00000016621	ENSBTAT00000022110	NCBP3	protein_coding
rs379381979	11	98582186	intron (ENSBTAT00000064279, intron 2 of 4)	761	ENSBTAG00000046548	ENSBTAT00000064279	ST6GALNAC4	protein_coding
rs210696845	19	24566119	exon (ENSBTAT00000019703, exon 13 of 21)	19964	ENSBTAG00000014806	ENSBTAT00000072200	ATP2A3	protein_coding
Chr15:51442913	15	51442913	exon (ENSBTAT00000069444, exon 3 of 3)	2800	ENSBTAG00000023648	ENSBTAT00000078388		protein_coding
rs136639428	11	98707422	exon (ENSBTAT00000016123, exon 2 of 2)	4074	ENSBTAG00000012156	ENSBTAT00000016123	NAIF1	protein_coding
rs134045305	29	40893329	exon (ENSBTAT00000084731, exon 5 of 5)	3808	ENSBTAG00000013468	ENSBTAT00000078430	AHNAK	protein_coding
rs135413666	11	98571486	Intergenic	-3061	ENSBTAG00000044129	ENSBTAT00000061027	ST6GALNAC6	protein_coding
rs135282255	11	98685590	TTS (ENSBTAT00000081766)	1190	ENSBTAG00000050072	ENSBTAT00000081766		protein_coding
Chr11:98685609	11	98685609	TTS (ENSBTAT00000081766)	1171	ENSBTAG00000050072	ENSBTAT00000081766		protein_coding
rs109894072	19	24528238	TTS (ENSBTAT00000009437)	-5131	ENSBTAG00000007166	ENSBTAT00000009431	CAMKK1	protein_coding
rs211272757	19	24558870	intron (ENSBTAT00000080898, intron 17 of 18)	-12919	ENSBTAG00000007169	ENSBTAT00000009437	P2RX1	protein_coding
rs384661513	15	51318553	exon (ENSBTAT00000011092, exon 17 of 33)	-30681	ENSBTAG00000048692	ENSBTAT00000070852		protein_coding
rs110697789	19	24561036	intron (ENSBTAT00000080898, intron 17 of 18)	-15085	ENSBTAG00000007169	ENSBTAT00000009437	P2RX1	protein_coding
rs210895989	19	24527913	TTS (ENSBTAT00000009437)	-4806	ENSBTAG00000007166	ENSBTAT00000009431	CAMKK1	protein_coding
BovineHD0200038361	2	131253539	Intergenic	-8439	ENSBTAG00000008951	ENSBTAT00000066596	ALPL	protein_coding
Chr18:62973008	18	62973008	exon (ENSBTAT00000052297, exon 6 of 7)	1761	ENSBTAG00000038797	ENSBTAT00000075141		protein_coding
BovineHD1300019252	13	67148479	Intergenic	-21694	ENSBTAG00000019378	ENSBTAT00000025819	KIAA1755	protein_coding
rs455545137	19	24561004	intron (ENSBTAT00000080898, intron 17 of 18)	-15053	ENSBTAG00000007169	ENSBTAT00000009437	P2RX1	protein_coding
rs210027361	15	51244952	intron (ENSBTAT00000083045, intron 6 of 8)	11892	ENSBTAG00000008433	ENSBTAT00000011097	PGAP2	protein_coding
rs210664159	19	24553314	intron (ENSBTAT00000080898, intron 18 of 18)	-7363	ENSBTAG00000007169	ENSBTAT00000009437	P2RX1	protein_coding
rs110655477	15	51646648	exon (ENSBTAT00000024553, exon 19 of 25)	6312	ENSBTAG00000027676	ENSBTAT00000039864	IL18BP	protein_coding
rs208918103	19	24461706	TTS (ENSBTAT00000022110)	-24400	ENSBTAG00000015264	ENSBTAT00000079723	ITGAE	protein_coding
ARS-BFGL-NGS-113310	11	98633647	intron (ENSBTAT00000032754, intron 1 of 10)	10192	ENSBTAG00000023851	ENSBTAT00000032754	FAM102A	protein_coding
rs110291359	15	51637989	TTS (ENSBTAT00000080349)	-2341	ENSBTAG00000027676	ENSBTAT00000039864	IL18BP	protein_coding
rs379388109	15	51216270	exon (ENSBTAT00000017425, exon 1 of 12)	101	ENSBTAG00000013109	ENSBTAT00000071503	STIM1	protein_coding
rs384819821	18	57466117	intron (ENSBTAT00000068558, intron 5 of 8)	3835	ENSBTAG00000008852	ENSBTAT00000004195	SIGLEC10	protein_coding
BovineHD1500015132	15	51611912	intron (ENSBTAT00000085296, intron 4 of 9)	21303	ENSBTAG00000014167	ENSBTAT00000018851	RNF121	protein_coding
rs109639120	19	24322496	exon (ENSBTAT00000001095, exon 7 of 7)	17216	ENSBTAG00000000829	ENSBTAT00000001095	SHPK	protein_coding
rs385877417	23	27662487	intron (ENSBTAT00000026236, intron 15 of 29)	8196	ENSBTAG00000042984	ENSBTAT00000059976	SNORA38	snoRNA
Chr6:110850346	6	110850346	Intergenic	-6879	ENSBTAG00000051635	ENSBTAT00000078057		lncRNA
rs208819931	19	24378224	exon (ENSBTAT00000020298, exon 7 of 13)	6283	ENSBTAG00000015258	ENSBTAT00000072471	P2RX5	protein_coding
ARS-BFGL-NGS-59463	15	51021114	intron (ENSBTAT00000068376, intron 10 of 12)	-10591	ENSBTAG00000013111	ENSBTAT00000017428	RRM1	protein_coding
rs382814052	15	51646309	intron (ENSBTAT00000024553, intron 19 of 24)	5973	ENSBTAG00000027676	ENSBTAT00000039864	IL18BP	protein_coding
BovineHD2300010006	23	34305495	Intergenic	-32832	ENSBTAG00000054802	ENSBTAT00000064750	U6	snRNA
rs378112010	9	95175938	intron (ENSBTAT00000067802, intron 2 of 12)	2501	ENSBTAG00000010347	ENSBTAT00000067802	EZR	protein_coding
rs385165514	9	96029253	promoter-TSS (ENSBTAT00000081010)	146	ENSBTAG00000002827	ENSBTAT00000003660	ACAT2	protein_coding
Hapmap55381-rs29025399	1	113227837	Intergenic	-6981	ENSBTAG00000006147	ENSBTAT00000008088	GPR149	protein_coding
rs110389111	19	24528174	TTS (ENSBTAT00000009437)	-5067	ENSBTAG00000007166	ENSBTAT00000009431	CAMKK1	protein_coding
BTB-00604291	15	51194022	intron (ENSBTAT00000071503, intron 1 of 12)	22349	ENSBTAG00000013109	ENSBTAT00000071503	STIM1	protein_coding
rs208243367	19	24616334	Intergenic	-30251	ENSBTAG00000014806	ENSBTAT00000072200	ATP2A3	protein_coding
rs209640330	19	24554093	intron (ENSBTAT00000080898, intron 18 of 18)	-8142	ENSBTAG00000007169	ENSBTAT00000009437	P2RX1	protein_coding
rs210642963	19	24321754	TTS (ENSBTAT00000001095)	17958	ENSBTAG00000000829	ENSBTAT00000001095	SHPK	protein_coding
rs207554348	3	14890832	intron (ENSBTAT00000078023, intron 1 of 3)	400	ENSBTAG00000011209	ENSBTAT00000078023	SYT11	protein_coding
rs385534586	19	24553329	intron (ENSBTAT00000080898, intron 18 of 18)	-7378	ENSBTAG00000007169	ENSBTAT00000009437	P2RX1	protein_coding
rs385450627	15	51639319	Intergenic	-1011	ENSBTAG00000027676	ENSBTAT00000039864	IL18BP	protein_coding
rs133366258	27	6598345	TTS (ENSBTAT00000064773)	1923	ENSBTAG00000048737	ENSBTAT00000064773	DEFB10	protein_coding
rs109413789	15	51646911	intron (ENSBTAT00000024553, intron 18 of 24)	6575	ENSBTAG00000027676	ENSBTAT00000039864	IL18BP	protein_coding
Chr6:110850346	6	110850346	Intergenic	-6879	ENSBTAG00000051635	ENSBTAT00000078057		lncRNA
rs211438878	19	24558634	intron (ENSBTAT00000080898, intron 17 of 18)	-12683	ENSBTAG00000007169	ENSBTAT00000009437	P2RX1	protein_coding
rs208397929	19	24557350	exon (ENSBTAT00000019703, exon 18 of 21)	-11399	ENSBTAG00000007169	ENSBTAT00000009437	P2RX1	protein_coding
rs134880342	15	51533713	exon (ENSBTAT00000015344, exon 10 of 23)	11904	ENSBTAG00000044509	ENSBTAT00000061942	bta-mir-2317	miRNA
rs209396627	19	24527871	TTS (ENSBTAT00000009437)	-4764	ENSBTAG00000007166	ENSBTAT00000009431	CAMKK1	protein_coding
rs461463504	19	24664444	exon (ENSBTAT00000061398, exon 24 of 55)	46191	ENSBTAG00000016316	ENSBTAT00000061398	ZZEF1	protein_coding
rs110691164	18	34801592	exon (ENSBTAT00000032340, exon 3 of 3)	-1494	ENSBTAG00000003514	ENSBTAT00000004568	HSF4	protein_coding
rs133584270	9	95156789	exon (ENSBTAT00000013663, exon 13 of 13)	21650	ENSBTAG00000010347	ENSBTAT00000067802	EZR	protein_coding
rs110521456	19	24558415	intron (ENSBTAT00000080898, intron 17 of 18)	-12464	ENSBTAG00000007169	ENSBTAT00000009437	P2RX1	protein_coding
rs380327479	23	27576808	intron (ENSBTAT00000017995, intron 1 of 5)	1294	ENSBTAG00000013533	ENSBTAT00000017995	CLIC1	protein_coding
rs110319551	19	24558400	intron (ENSBTAT00000080898, intron 17 of 18)	-12449	ENSBTAG00000007169	ENSBTAT00000009437	P2RX1	protein_coding
rs384378514	11	98188901	intron (ENSBTAT00000079242, intron 5 of 21)	4971	ENSBTAG00000012844	ENSBTAT00000079242	LRSAM1	protein_coding
rs109198864	19	24320899	Intergenic	18813	ENSBTAG00000000829	ENSBTAT00000001095	SHPK	protein_coding
ARS-BFGL-NGS-5022	15	51664231	intron (ENSBTAT00000024553, intron 2 of 24)	9621	ENSBTAG00000018449	ENSBTAT00000024553	NUMA1	protein_coding
rs110590171	15	51639475	promoter-TSS (ENSBTAT00000039864)	-855	ENSBTAG00000027676	ENSBTAT00000039864	IL18BP	protein_coding
rs380912239	15	51351470	TTS (ENSBTAT00000008325)	2236	ENSBTAG00000048692	ENSBTAT00000070852		protein_coding
rs136938332	26	10506105	TTS (ENSBTAT00000017778)	-14572	ENSBTAG00000048462	ENSBTAT00000082097		protein_coding
rs110262321	18	34802067	exon (ENSBTAT00000032340, exon 3 of 3)	-1019	ENSBTAG00000003514	ENSBTAT00000004568	HSF4	protein_coding
rs137152628	11	98610443	intron (ENSBTAT00000032754, intron 10 of 10)	-6698	ENSBTAG00000003388	ENSBTAT00000004393	DPM2	protein_coding
rs135903006	11	98708204	exon (ENSBTAT00000016123, exon 2 of 2)	3292	ENSBTAG00000012156	ENSBTAT00000016123	NAIF1	protein_coding
rs385386703	19	24553248	intron (ENSBTAT00000080898, intron 18 of 18)	-7297	ENSBTAG00000007169	ENSBTAT00000009437	P2RX1	protein_coding
Chr19:24553132	19	24553132	exon (ENSBTAT00000019703, exon 21 of 21)	-7181	ENSBTAG00000007169	ENSBTAT00000009437	P2RX1	protein_coding
rs110473764	19	24554929	intron (ENSBTAT00000080898, intron 18 of 18)	-8978	ENSBTAG00000007169	ENSBTAT00000009437	P2RX1	protein_coding
rs134992936	11	98707052	exon (ENSBTAT00000016123, exon 2 of 2)	4444	ENSBTAG00000012156	ENSBTAT00000016123	NAIF1	protein_coding
rs208392503	19	24363031	intron (ENSBTAT00000001098, intron 1 of 3)	2238	ENSBTAG00000000833	ENSBTAT00000001098	TAX1BP3	protein_coding
rs109253689	11	98685003	TTS (ENSBTAT00000081766)	1777	ENSBTAG00000050072	ENSBTAT00000081766		protein_coding
rs208520654	19	24410536	exon (ENSBTAT00000020307, exon 20 of 31)	9009	ENSBTAG00000015264	ENSBTAT00000079723	ITGAE	protein_coding
rs383741409	15	51678794	Intergenic	-4942	ENSBTAG00000018449	ENSBTAT00000024553	NUMA1	protein_coding
rs135114400	11	98707491	exon (ENSBTAT00000016123, exon 2 of 2)	4005	ENSBTAG00000012156	ENSBTAT00000016123	NAIF1	protein_coding
rs111005070	19	24514989	exon (ENSBTAT00000009431, exon 2 of 16)	8118	ENSBTAG00000007166	ENSBTAT00000009431	CAMKK1	protein_coding
Chr18:62973051	18	62973051	exon (ENSBTAT00000052297, exon 6 of 7)	1804	ENSBTAG00000038797	ENSBTAT00000075141		protein_coding
rs443132523	19	24678601	exon (ENSBTAT00000061398, exon 13 of 55)	32034	ENSBTAG00000016316	ENSBTAT00000061398	ZZEF1	protein_coding
rs381517349	19	24563652	exon (ENSBTAT00000019703, exon 15 of 21)	-17701	ENSBTAG00000007169	ENSBTAT00000009437	P2RX1	protein_coding
rs109657179	19	24545978	promoter-TSS (ENSBTAT00000009437)	-27	ENSBTAG00000007169	ENSBTAT00000009437	P2RX1	protein_coding
rs441131550	23	27195727	exon (ENSBTAT00000050083, exon 30 of 30)	-1840	ENSBTAG00000054438	ENSBTAT00000081300	GPSM3	protein_coding
rs381615356	19	24558879	intron (ENSBTAT00000080898, intron 17 of 18)	-12928	ENSBTAG00000007169	ENSBTAT00000009437	P2RX1	protein_coding
rs43125505	15	51442366	exon (ENSBTAT00000039858, exon 4 of 6)	2253	ENSBTAG00000023648	ENSBTAT00000078388		protein_coding
Chr18:62479612	18	62479612	Intergenic	-3064	ENSBTAG00000045854	ENSBTAT00000065209		protein_coding
Chr15:51442777	15	51442777	exon (ENSBTAT00000039858, exon 4 of 6)	2664	ENSBTAG00000023648	ENSBTAT00000078388		protein_coding
rs381050941	3	119555146	Intergenic	-22768	ENSBTAG00000054242	ENSBTAT00000068257	AKAP17A	protein_coding
rs382497480	19	24528125	TTS (ENSBTAT00000009437)	-5018	ENSBTAG00000007166	ENSBTAT00000009431	CAMKK1	protein_coding
Chr18:62478025	18	62478025	Intergenic	-1477	ENSBTAG00000045854	ENSBTAT00000065209		protein_coding
rs136875779	11	98707295	exon (ENSBTAT00000016123, exon 2 of 2)	4201	ENSBTAG00000012156	ENSBTAT00000016123	NAIF1	protein_coding
Chr17:67974460	17	67974460	TTS (ENSBTAT00000006518)	-38388	ENSBTAG00000015075	ENSBTAT00000044111	HSCB	protein_coding
rs380747717	15	51714672	Intergenic	-8061	ENSBTAG00000017964	ENSBTAT00000023886	LRRC51	protein_coding
rs208617602	19	24559595	intron (ENSBTAT00000080898, intron 17 of 18)	-13644	ENSBTAG00000007169	ENSBTAT00000009437	P2RX1	protein_coding
rs108947221	19	24359604	TTS (ENSBTAT00000001098)	5665	ENSBTAG00000000833	ENSBTAT00000001098	TAX1BP3	protein_coding
rs110498821	19	24494806	exon (ENSBTAT00000009431, exon 16 of 16)	-6181	ENSBTAG00000016621	ENSBTAT00000022110	NCBP3	protein_coding
rs385226415	15	51647335	intron (ENSBTAT00000024553, intron 18 of 24)	6999	ENSBTAG00000027676	ENSBTAT00000039864	IL18BP	protein_coding
Chr15:51513098	15	51513098	exon (ENSBTAT00000039859, exon 3 of 5)	2104	ENSBTAG00000026796	ENSBTAT00000076500		protein_coding
BovineHD1500015115	15	51553689	promoter-TSS (ENSBTAT00000015344)	178	ENSBTAG00000014167	ENSBTAT00000018851	RNF121	protein_coding
rs110955377	19	24559062	intron (ENSBTAT00000080898, intron 17 of 18)	-13111	ENSBTAG00000007169	ENSBTAT00000009437	P2RX1	protein_coding
rs210926622	19	24562735	intron (ENSBTAT00000080898, intron 15 of 18)	-16784	ENSBTAG00000007169	ENSBTAT00000009437	P2RX1	protein_coding
rs207981923	19	24558591	intron (ENSBTAT00000080898, intron 17 of 18)	-12640	ENSBTAG00000007169	ENSBTAT00000009437	P2RX1	protein_coding
rs109469511	19	24561652	intron (ENSBTAT00000080898, intron 17 of 18)	-15701	ENSBTAG00000007169	ENSBTAT00000009437	P2RX1	protein_coding
rs110984867	19	24322234	exon (ENSBTAT00000001095, exon 7 of 7)	17478	ENSBTAG00000000829	ENSBTAT00000001095	SHPK	protein_coding
rs211490355	19	24371603	exon (ENSBTAT00000020298, exon 13 of 13)	6112	ENSBTAG00000025121	ENSBTAT00000035139	EMC6	protein_coding
rs132778261	11	98707933	exon (ENSBTAT00000016123, exon 2 of 2)	3563	ENSBTAG00000012156	ENSBTAT00000016123	NAIF1	protein_coding
rs135887479	11	98707128	exon (ENSBTAT00000016123, exon 2 of 2)	4368	ENSBTAG00000012156	ENSBTAT00000016123	NAIF1	protein_coding
rs380673294	19	24558673	intron (ENSBTAT00000080898, intron 17 of 18)	-12722	ENSBTAG00000007169	ENSBTAT00000009437	P2RX1	protein_coding
Chr15:51442195	15	51442195	exon (ENSBTAT00000039858, exon 4 of 6)	2082	ENSBTAG00000023648	ENSBTAT00000078388		protein_coding
Chr7:20198965	7	20198965	intron (ENSBTAT00000069379, intron 7 of 13)	2602	ENSBTAG00000006619	ENSBTAT00000069379	MATK	protein_coding
rs209697538	19	24375461	intron (ENSBTAT00000072471, intron 10 of 11)	9046	ENSBTAG00000015258	ENSBTAT00000072471	P2RX5	protein_coding
rs134218499	11	98685061	TTS (ENSBTAT00000081766)	1719	ENSBTAG00000050072	ENSBTAT00000081766		protein_coding
rs137449581	18	34794967	intron (ENSBTAT00000016776, intron 2 of 4)	-3494	ENSBTAG00000023632	ENSBTAT00000032340	FBXL8	protein_coding
rs109951644	19	24546058	promoter-TSS (ENSBTAT00000009437)	-107	ENSBTAG00000007169	ENSBTAT00000009437	P2RX1	protein_coding
rs110684121	19	24321337	TTS (ENSBTAT00000001095)	18375	ENSBTAG00000000829	ENSBTAT00000001095	SHPK	protein_coding
rs136463215	11	98707161	exon (ENSBTAT00000016123, exon 2 of 2)	4335	ENSBTAG00000012156	ENSBTAT00000016123	NAIF1	protein_coding
rs472302580	20	38088448	promoter-TSS (ENSBTAT00000018036)	91	ENSBTAG00000013562	ENSBTAT00000018036	SKP2	protein_coding
rs133943504	11	98609623	TTS (ENSBTAT00000032754)	-5878	ENSBTAG00000003388	ENSBTAT00000004393	DPM2	protein_coding
rs386036038	19	24561626	intron (ENSBTAT00000080898, intron 17 of 18)	-15675	ENSBTAG00000007169	ENSBTAT00000009437	P2RX1	protein_coding
rs41890051	18	46683156	exon (ENSBTAT00000026225, exon 6 of 7)	-2183	ENSBTAG00000019679	ENSBTAT00000026230	SYNE4	protein_coding
rs379368071	19	24319838	Intergenic	-18569	ENSBTAG00000018880	ENSBTAT00000078915	TRPV1	protein_coding
Chr15:51407880	15	51407880	exon (ENSBTAT00000066796, exon 5 of 5)	-4209	ENSBTAG00000013997	ENSBTAT00000018601		protein_coding
rs110183067	19	24553383	intron (ENSBTAT00000080898, intron 18 of 18)	-7432	ENSBTAG00000007169	ENSBTAT00000009437	P2RX1	protein_coding
rs109243850	15	51346751	intron (ENSBTAT00000011092, intron 29 of 32)	-2483	ENSBTAG00000048692	ENSBTAT00000070852		protein_coding
rs208957111	19	24561400	intron (ENSBTAT00000080898, intron 17 of 18)	-15449	ENSBTAG00000007169	ENSBTAT00000009437	P2RX1	protein_coding
rs211664177	19	24653464	exon (ENSBTAT00000061398, exon 29 of 55)	57171	ENSBTAG00000016316	ENSBTAT00000061398	ZZEF1	protein_coding
Chr5:25858264	5	25858264	intron (ENSBTAT00000029297, intron 1 of 2)	1809	ENSBTAG00000021974	ENSBTAT00000082361	SMUG1	protein_coding
rs380015858	15	51698639	Intergenic	-24094	ENSBTAG00000017964	ENSBTAT00000023886	LRRC51	protein_coding
rs478517851	19	24563195	intron (ENSBTAT00000080898, intron 15 of 18)	-17244	ENSBTAG00000007169	ENSBTAT00000009437	P2RX1	protein_coding
rs384834845	15	51347231	intron (ENSBTAT00000011092, intron 29 of 32)	-2003	ENSBTAG00000048692	ENSBTAT00000070852		protein_coding
rs110088639	19	24559071	intron (ENSBTAT00000080898, intron 17 of 18)	-13120	ENSBTAG00000007169	ENSBTAT00000009437	P2RX1	protein_coding
Chr2:118164919	2	118164919	Intergenic	11262	ENSBTAG00000007280	ENSBTAT00000009573		protein_coding
rs379189766	15	51351270	TTS (ENSBTAT00000008325)	2036	ENSBTAG00000048692	ENSBTAT00000070852		protein_coding
rs384404605	23	27215280	intron (ENSBTAT00000005821, intron 1 of 6)	1148	ENSBTAG00000004442	ENSBTAT00000005821	AGPAT1	protein_coding
rs17871916	10	20932652	TTS (ENSBTAT00000003522)	3535	ENSBTAG00000002715	ENSBTAT00000003519	GMPR2	protein_coding
ARS-BFGL-BAC-13210	13	67149685	Intergenic	-22685	ENSBTAG00000014046	ENSBTAT00000077785	BPI	protein_coding
rs384236795	15	51242053	exon (ENSBTAT00000000453, exon 2 of 2)	13011	ENSBTAG00000000347	ENSBTAT00000000453	RHOG	protein_coding
rs208597045	19	24321175	TTS (ENSBTAT00000001095)	18537	ENSBTAG00000000829	ENSBTAT00000001095	SHPK	protein_coding
BovineHD1500015154	15	51670981	intron (ENSBTAT00000024553, intron 1 of 24)	2871	ENSBTAG00000018449	ENSBTAT00000024553	NUMA1	protein_coding
rs207689213	19	24321854	TTS (ENSBTAT00000001095)	17858	ENSBTAG00000000829	ENSBTAT00000001095	SHPK	protein_coding
rs41764160	15	51650610	intron (ENSBTAT00000024553, intron 14 of 24)	10274	ENSBTAG00000027676	ENSBTAT00000039864	IL18BP	protein_coding
rs209886375	3	119428685	intron (ENSBTAT00000066197, intron 3 of 5)	2876	ENSBTAG00000045948	ENSBTAT00000066197	CSF2RA	protein_coding
rs109802603	19	24558815	intron (ENSBTAT00000080898, intron 17 of 18)	-12864	ENSBTAG00000007169	ENSBTAT00000009437	P2RX1	protein_coding
rs207552699	19	24558179	intron (ENSBTAT00000080898, intron 17 of 18)	-12228	ENSBTAG00000007169	ENSBTAT00000009437	P2RX1	protein_coding
BovineHD4100000445	1	76232991	Intergenic	102576	ENSBTAG00000050537	ENSBTAT00000079644		protein_coding
rs135757859	9	95160053	exon (ENSBTAT00000013663, exon 9 of 13)	18386	ENSBTAG00000010347	ENSBTAT00000067802	EZR	protein_coding
rs41764156	15	51644699	intron (ENSBTAT00000024553, intron 20 of 24)	4363	ENSBTAG00000027676	ENSBTAT00000039864	IL18BP	protein_coding
rs209609982	19	24324201	exon (ENSBTAT00000001095, exon 6 of 7)	15511	ENSBTAG00000000829	ENSBTAT00000001095	SHPK	protein_coding
rs384304611	19	24558311	intron (ENSBTAT00000080898, intron 17 of 18)	-12360	ENSBTAG00000007169	ENSBTAT00000009437	P2RX1	protein_coding
rs109814352	11	98707800	exon (ENSBTAT00000016123, exon 2 of 2)	3696	ENSBTAG00000012156	ENSBTAT00000016123	NAIF1	protein_coding
rs109370010	19	24320994	TTS (ENSBTAT00000001095)	18718	ENSBTAG00000000829	ENSBTAT00000001095	SHPK	protein_coding
rs110956138	15	51834405	intron (ENSBTAT00000025510, intron 11 of 27)	-5649	ENSBTAG00000051491	ENSBTAT00000069251		protein_coding
rs41765522	15	51533436	intron (ENSBTAT00000015344, intron 10 of 22)	12181	ENSBTAG00000044509	ENSBTAT00000061942	bta-mir-2317	miRNA
rs134805892	11	98604237	promoter-TSS (ENSBTAT00000004393)	-492	ENSBTAG00000003388	ENSBTAT00000004393	DPM2	protein_coding
rs379128552	15	51640402	promoter-TSS (ENSBTAT00000039864)	66	ENSBTAG00000027676	ENSBTAT00000039864	IL18BP	protein_coding
Chr21:27643453	21	27643453	Intergenic	-28676	ENSBTAG00000051090	ENSBTAT00000079732	KLF13	protein_coding
rs110470192	19	24553812	intron (ENSBTAT00000080898, intron 18 of 18)	-7861	ENSBTAG00000007169	ENSBTAT00000009437	P2RX1	protein_coding
Chr18:62972989	18	62972989	exon (ENSBTAT00000052297, exon 6 of 7)	1742	ENSBTAG00000038797	ENSBTAT00000075141		protein_coding
rs378032218	19	24322688	exon (ENSBTAT00000001095, exon 7 of 7)	17024	ENSBTAG00000000829	ENSBTAT00000001095	SHPK	protein_coding
Chr15:51442902	15	51442902	exon (ENSBTAT00000069444, exon 3 of 3)	2789	ENSBTAG00000023648	ENSBTAT00000078388		protein_coding
rs109301790	15	51657473	exon (ENSBTAT00000024553, exon 9 of 25)	16379	ENSBTAG00000018449	ENSBTAT00000024553	NUMA1	protein_coding
rs383490727	19	24370289	exon (ENSBTAT00000072471, exon 12 of 12)	4798	ENSBTAG00000025121	ENSBTAT00000035139	EMC6	protein_coding
rs110486937	19	24494537	exon (ENSBTAT00000009431, exon 16 of 16)	-5912	ENSBTAG00000016621	ENSBTAT00000022110	NCBP3	protein_coding
BovineHD0200012931	2	44477952	promoter-TSS (ENSBTAT00000073978)	-233	ENSBTAG00000006907	ENSBTAT00000086078	NEB	protein_coding
rs109963601	19	24562807	intron (ENSBTAT00000080898, intron 15 of 18)	-16856	ENSBTAG00000007169	ENSBTAT00000009437	P2RX1	protein_coding
rs210292339	19	24370101	exon (ENSBTAT00000072471, exon 12 of 12)	4610	ENSBTAG00000025121	ENSBTAT00000035139	EMC6	protein_coding
BovineHD2400018165	24	61832911	intron (ENSBTAT00000005068, intron 4 of 6)	6711	ENSBTAG00000035182	ENSBTAT00000005068	SERPINB13	protein_coding
rs381459677	19	24558607	intron (ENSBTAT00000080898, intron 17 of 18)	-12656	ENSBTAG00000007169	ENSBTAT00000009437	P2RX1	protein_coding
rs378845799	15	51330713	intron (ENSBTAT00000011092, intron 20 of 32)	-18521	ENSBTAG00000048692	ENSBTAT00000070852		protein_coding
rs41764145	15	51634958	intron (ENSBTAT00000085296, intron 8 of 9)	-5372	ENSBTAG00000027676	ENSBTAT00000039864	IL18BP	protein_coding
Chr18:63192188	18	63192188	Intergenic	12110	ENSBTAG00000006487	ENSBTAT00000008502	RPS9	protein_coding
rs110027202	19	24365504	promoter-TSS (ENSBTAT00000001098)	13	ENSBTAG00000025121	ENSBTAT00000035139	EMC6	protein_coding
rs109931725	19	24560966	intron (ENSBTAT00000080898, intron 17 of 18)	-15015	ENSBTAG00000007169	ENSBTAT00000009437	P2RX1	protein_coding
rs109012205	15	51642869	TTS (ENSBTAT00000024553)	2533	ENSBTAG00000027676	ENSBTAT00000039864	IL18BP	protein_coding
rs110649799	15	51241718	exon (ENSBTAT00000000453, exon 2 of 2)	12676	ENSBTAG00000000347	ENSBTAT00000000453	RHOG	protein_coding
rs209822745	19	24680299	exon (ENSBTAT00000061398, exon 12 of 55)	30336	ENSBTAG00000016316	ENSBTAT00000061398	ZZEF1	protein_coding
rs209772652	19	24391373	Intergenic	-6866	ENSBTAG00000015258	ENSBTAT00000072471	P2RX5	protein_coding
BovineHD2400018203	24	61959556	Intergenic	-3642	ENSBTAG00000052206	ENSBTAT00000070808		protein_coding
rs110358901	19	24558942	intron (ENSBTAT00000080898, intron 17 of 18)	-12991	ENSBTAG00000007169	ENSBTAT00000009437	P2RX1	protein_coding
rs209873016	19	24528664	exon (ENSBTAT00000009437, exon 12 of 12)	-5557	ENSBTAG00000007166	ENSBTAT00000009431	CAMKK1	protein_coding
rs211352602	19	24329184	exon (ENSBTAT00000001095, exon 3 of 7)	10528	ENSBTAG00000000829	ENSBTAT00000001095	SHPK	protein_coding
rs209824393	19	24557735	intron (ENSBTAT00000080898, intron 17 of 18)	-11784	ENSBTAG00000007169	ENSBTAT00000009437	P2RX1	protein_coding
Chr15:51443568	15	51443568	exon (ENSBTAT00000039858, exon 6 of 6)	3455	ENSBTAG00000023648	ENSBTAT00000078388		protein_coding
rs109023860	19	24358333	TTS (ENSBTAT00000071830)	6936	ENSBTAG00000000833	ENSBTAT00000001098	TAX1BP3	protein_coding

## Sheet: Metabolite_RNA Correlation
Table S5 Correlations between 31 significant metabolites and 93 DE genes
Metabolite	DE gene	Correlation	P-value	FDR
2-Hydroxyisovalerate	ENSBTAG00000000783	0.14	0.0976392	1
2-Hydroxyisovalerate	ENSBTAG00000001051	0.13	0.130454	1
2-Hydroxyisovalerate	ENSBTAG00000001292	0.14	0.11038	1
2-Hydroxyisovalerate	ENSBTAG00000001785	0.13	0.132505	1
2-Hydroxyisovalerate	ENSBTAG00000002148	0.15	0.0743636	1
2-Hydroxyisovalerate	ENSBTAG00000002233	0.17	0.0483797	1
2-Hydroxyisovalerate	ENSBTAG00000002635	0.2	0.023064	1
2-Hydroxyisovalerate	ENSBTAG00000003353	0.17	0.0544818	1
2-Hydroxyisovalerate	ENSBTAG00000003519	0.19	0.0303649	1
2-Hydroxyisovalerate	ENSBTAG00000003920	0.18	0.0401097	1
2-Hydroxyisovalerate	ENSBTAG00000004150	0.22	0.0112122	1
2-Hydroxyisovalerate	ENSBTAG00000004716	0.2	0.0212259	1
2-Hydroxyisovalerate	ENSBTAG00000004741	0.13	0.146337	1
2-Hydroxyisovalerate	ENSBTAG00000004824	-0.17	0.0534796	1
2-Hydroxyisovalerate	ENSBTAG00000005668	0.2	0.0227099	1
2-Hydroxyisovalerate	ENSBTAG00000006156	0.07	0.445076	1
2-Hydroxyisovalerate	ENSBTAG00000006221	0.18	0.0328765	1
2-Hydroxyisovalerate	ENSBTAG00000006343	0.27	0.00127152	1
2-Hydroxyisovalerate	ENSBTAG00000006354	0.16	0.0580451	1
2-Hydroxyisovalerate	ENSBTAG00000006505	0.18	0.032161	1
2-Hydroxyisovalerate	ENSBTAG00000006523	0.16	0.0725224	1
2-Hydroxyisovalerate	ENSBTAG00000006904	0.26	0.00228525	1
2-Hydroxyisovalerate	ENSBTAG00000006921	0.11	0.206858	1
2-Hydroxyisovalerate	ENSBTAG00000006990	0.13	0.13629	1
2-Hydroxyisovalerate	ENSBTAG00000006999	0.21	0.012302	1
2-Hydroxyisovalerate	ENSBTAG00000007169	0.21	0.0165234	1
2-Hydroxyisovalerate	ENSBTAG00000007239	0.12	0.151799	1
2-Hydroxyisovalerate	ENSBTAG00000007901	0.22	0.0120691	1
2-Hydroxyisovalerate	ENSBTAG00000008389	0.14	0.103568	1
2-Hydroxyisovalerate	ENSBTAG00000008428	0.14	0.116072	1
2-Hydroxyisovalerate	ENSBTAG00000008951	0.21	0.0148636	1
2-Hydroxyisovalerate	ENSBTAG00000009773	0.21	0.0164503	1
2-Hydroxyisovalerate	ENSBTAG00000010007	0.22	0.0100171	1
2-Hydroxyisovalerate	ENSBTAG00000010273	0.22	0.012224	1
2-Hydroxyisovalerate	ENSBTAG00000010464	0.23	0.00668879	1
2-Hydroxyisovalerate	ENSBTAG00000011037	0.1	0.234628	1
2-Hydroxyisovalerate	ENSBTAG00000011465	0.1	0.229851	1
2-Hydroxyisovalerate	ENSBTAG00000011677	0.17	0.0487222	1
2-Hydroxyisovalerate	ENSBTAG00000011990	-0.18	0.0384195	1
2-Hydroxyisovalerate	ENSBTAG00000012403	-0.21	0.0129629	1
2-Hydroxyisovalerate	ENSBTAG00000012638	0.17	0.0544636	1
2-Hydroxyisovalerate	ENSBTAG00000012640	0.17	0.0481633	1
2-Hydroxyisovalerate	ENSBTAG00000013201	0.16	0.0666981	1
2-Hydroxyisovalerate	ENSBTAG00000013205	0.2	0.0202891	1
2-Hydroxyisovalerate	ENSBTAG00000013290	0.15	0.0737892	1
2-Hydroxyisovalerate	ENSBTAG00000013356	0.24	0.0045221	1
2-Hydroxyisovalerate	ENSBTAG00000013368	0.15	0.0743595	1
2-Hydroxyisovalerate	ENSBTAG00000013555	0.15	0.0761981	1
2-Hydroxyisovalerate	ENSBTAG00000013706	0.15	0.075971	1
2-Hydroxyisovalerate	ENSBTAG00000014046	0.2	0.0171789	1
2-Hydroxyisovalerate	ENSBTAG00000014122	0.18	0.0331936	1
2-Hydroxyisovalerate	ENSBTAG00000014149	0.21	0.0134247	1
2-Hydroxyisovalerate	ENSBTAG00000015592	0.19	0.0300609	1
2-Hydroxyisovalerate	ENSBTAG00000016566	0.24	0.00445054	1
2-Hydroxyisovalerate	ENSBTAG00000017251	0.22	0.00887751	1
2-Hydroxyisovalerate	ENSBTAG00000017969	0.15	0.0754311	1
2-Hydroxyisovalerate	ENSBTAG00000018016	0.16	0.0699243	1
2-Hydroxyisovalerate	ENSBTAG00000018134	0.2	0.0230985	1
2-Hydroxyisovalerate	ENSBTAG00000018223	0.18	0.0379376	1
2-Hydroxyisovalerate	ENSBTAG00000018280	0.16	0.0672503	1
2-Hydroxyisovalerate	ENSBTAG00000018446	0.15	0.0852543	1
2-Hydroxyisovalerate	ENSBTAG00000019330	0.17	0.0542099	1
2-Hydroxyisovalerate	ENSBTAG00000019627	0.19	0.0303611	1
2-Hydroxyisovalerate	ENSBTAG00000019669	0.23	0.00729978	1
2-Hydroxyisovalerate	ENSBTAG00000020257	0.12	0.160467	1
2-Hydroxyisovalerate	ENSBTAG00000020430	0.1	0.22966	1
2-Hydroxyisovalerate	ENSBTAG00000020580	0.16	0.0578602	1
2-Hydroxyisovalerate	ENSBTAG00000020676	0.19	0.0270119	1
2-Hydroxyisovalerate	ENSBTAG00000021240	0.14	0.101501	1
2-Hydroxyisovalerate	ENSBTAG00000021887	0.12	0.1546	1
2-Hydroxyisovalerate	ENSBTAG00000022779	0.13	0.118799	1
2-Hydroxyisovalerate	ENSBTAG00000023648	0.15	0.0737799	1
2-Hydroxyisovalerate	ENSBTAG00000031647	0.24	0.00492903	1
2-Hydroxyisovalerate	ENSBTAG00000031950	0.16	0.0682666	1
2-Hydroxyisovalerate	ENSBTAG00000037644	-0.17	0.0431895	1
2-Hydroxyisovalerate	ENSBTAG00000037826	0.18	0.0375314	1
2-Hydroxyisovalerate	ENSBTAG00000039556	0.2	0.0208753	1
2-Hydroxyisovalerate	ENSBTAG00000046152	0.17	0.0485559	1
2-Hydroxyisovalerate	ENSBTAG00000046158	0.29	0.000803623	1
2-Hydroxyisovalerate	ENSBTAG00000048720	0.17	0.0519699	1
2-Hydroxyisovalerate	ENSBTAG00000048737	0.14	0.102111	1
2-Hydroxyisovalerate	ENSBTAG00000048835	0.18	0.0359647	1
2-Hydroxyisovalerate	ENSBTAG00000049416	0.14	0.107127	1
2-Hydroxyisovalerate	ENSBTAG00000049808	0.19	0.0255077	1
2-Hydroxyisovalerate	ENSBTAG00000050072	0.07	0.406045	1
2-Hydroxyisovalerate	ENSBTAG00000050618	0.17	0.0430247	1
2-Hydroxyisovalerate	ENSBTAG00000051132	0.19	0.0238552	1
2-Hydroxyisovalerate	ENSBTAG00000051412	-0.19	0.0279436	1
2-Hydroxyisovalerate	ENSBTAG00000052465	0.11	0.202611	1
2-Hydroxyisovalerate	ENSBTAG00000053557	0.23	0.00722672	1
2-Hydroxyisovalerate	ENSBTAG00000054765	0.1	0.243916	1
2-Hydroxyisovalerate	ENSBTAG00000054844	-0.19	0.0280804	1
2-Hydroxyisovalerate	ENSBTAG00000054882	0.19	0.0242354	1
3-Hydroxybutyric acid	ENSBTAG00000000783	-0.54	1.75553e-11	3.90781e-08
3-Hydroxybutyric acid	ENSBTAG00000001051	-0.54	2.16667e-11	4.80784e-08
3-Hydroxybutyric acid	ENSBTAG00000001292	-0.31	0.000293365	0.437114
3-Hydroxybutyric acid	ENSBTAG00000001785	-0.47	8.34859e-09	1.63883e-05
3-Hydroxybutyric acid	ENSBTAG00000002148	-0.53	2.8566e-11	6.30737e-08
3-Hydroxybutyric acid	ENSBTAG00000002233	-0.56	2.82552e-12	6.47327e-09
3-Hydroxybutyric acid	ENSBTAG00000002635	-0.35	3.01454e-05	0.0478407
3-Hydroxybutyric acid	ENSBTAG00000003353	-0.49	1.87052e-09	3.7878e-06
3-Hydroxybutyric acid	ENSBTAG00000003519	-0.6	1.37668e-14	3.49539e-11
3-Hydroxybutyric acid	ENSBTAG00000003920	-0.54	1.29792e-11	2.89826e-08
3-Hydroxybutyric acid	ENSBTAG00000004150	-0.57	5.22915e-13	1.23617e-09
3-Hydroxybutyric acid	ENSBTAG00000004716	-0.44	7.13426e-08	0.000132341
3-Hydroxybutyric acid	ENSBTAG00000004741	-0.56	1.20148e-12	2.80065e-09
3-Hydroxybutyric acid	ENSBTAG00000004824	0.46	2.06117e-08	3.9492e-05
3-Hydroxybutyric acid	ENSBTAG00000005668	-0.59	8.34888e-14	2.04882e-10
3-Hydroxybutyric acid	ENSBTAG00000006156	-0.5	8.36191e-10	1.72924e-06
3-Hydroxybutyric acid	ENSBTAG00000006221	-0.61	2.66454e-15	6.93846e-12
3-Hydroxybutyric acid	ENSBTAG00000006343	-0.61	7.10543e-15	1.82183e-11
3-Hydroxybutyric acid	ENSBTAG00000006354	-0.55	5.91127e-12	1.33713e-08
3-Hydroxybutyric acid	ENSBTAG00000006505	-0.61	2.22045e-15	5.79982e-12
3-Hydroxybutyric acid	ENSBTAG00000006523	-0.58	1.01252e-13	2.47359e-10
3-Hydroxybutyric acid	ENSBTAG00000006904	-0.5	6.67744e-10	1.38824e-06
3-Hydroxybutyric acid	ENSBTAG00000006921	-0.56	1.5441e-12	3.58077e-09
3-Hydroxybutyric acid	ENSBTAG00000006990	-0.44	7.31603e-08	0.000135493
3-Hydroxybutyric acid	ENSBTAG00000006999	-0.58	2.39808e-13	5.75299e-10
3-Hydroxybutyric acid	ENSBTAG00000007169	-0.52	7.74252e-11	1.67858e-07
3-Hydroxybutyric acid	ENSBTAG00000007239	-0.6	2.59792e-14	6.51039e-11
3-Hydroxybutyric acid	ENSBTAG00000007901	-0.62	1.77636e-15	4.64696e-12
3-Hydroxybutyric acid	ENSBTAG00000008389	-0.53	3.31557e-11	7.3042e-08
3-Hydroxybutyric acid	ENSBTAG00000008428	-0.58	2.89768e-13	6.92546e-10
3-Hydroxybutyric acid	ENSBTAG00000008951	-0.6	9.32587e-15	2.3781e-11
3-Hydroxybutyric acid	ENSBTAG00000009773	-0.57	6.94333e-13	1.63238e-09
3-Hydroxybutyric acid	ENSBTAG00000010007	-0.58	1.75193e-13	4.22741e-10
3-Hydroxybutyric acid	ENSBTAG00000010273	-0.63	2.22045e-16	5.92194e-13
3-Hydroxybutyric acid	ENSBTAG00000010464	-0.58	2.82663e-13	6.7613e-10
3-Hydroxybutyric acid	ENSBTAG00000011037	-0.54	1.87894e-11	4.18064e-08
3-Hydroxybutyric acid	ENSBTAG00000011465	-0.42	3.50752e-07	0.000618376
3-Hydroxybutyric acid	ENSBTAG00000011677	-0.6	1.82077e-14	4.59927e-11
3-Hydroxybutyric acid	ENSBTAG00000011990	0.4	2.08527e-06	0.00347615
3-Hydroxybutyric acid	ENSBTAG00000012403	0.49	2.33625e-09	4.70054e-06
3-Hydroxybutyric acid	ENSBTAG00000012638	-0.6	9.76996e-15	2.48841e-11
3-Hydroxybutyric acid	ENSBTAG00000012640	-0.62	8.88178e-16	2.33857e-12
3-Hydroxybutyric acid	ENSBTAG00000013201	-0.58	1.98064e-13	4.77136e-10
3-Hydroxybutyric acid	ENSBTAG00000013205	-0.59	7.59393e-14	1.86963e-10
3-Hydroxybutyric acid	ENSBTAG00000013290	-0.57	9.34142e-13	2.18683e-09
3-Hydroxybutyric acid	ENSBTAG00000013356	-0.47	1.13724e-08	2.21421e-05
3-Hydroxybutyric acid	ENSBTAG00000013368	-0.58	2.94653e-13	7.03631e-10
3-Hydroxybutyric acid	ENSBTAG00000013555	-0.56	9.95648e-13	2.32982e-09
3-Hydroxybutyric acid	ENSBTAG00000013706	-0.57	8.32223e-13	1.95323e-09
3-Hydroxybutyric acid	ENSBTAG00000014046	-0.39	3.59797e-06	0.00593305
3-Hydroxybutyric acid	ENSBTAG00000014122	-0.6	1.84297e-14	4.65166e-11
3-Hydroxybutyric acid	ENSBTAG00000014149	-0.58	1.56097e-13	3.77443e-10
3-Hydroxybutyric acid	ENSBTAG00000015592	-0.61	3.10862e-15	8.07619e-12
3-Hydroxybutyric acid	ENSBTAG00000016566	-0.57	8.79741e-13	2.06299e-09
3-Hydroxybutyric acid	ENSBTAG00000017251	-0.58	2.23599e-13	5.37532e-10
3-Hydroxybutyric acid	ENSBTAG00000017969	-0.56	1.02585e-12	2.39946e-09
3-Hydroxybutyric acid	ENSBTAG00000018016	-0.47	1.20952e-08	2.34647e-05
3-Hydroxybutyric acid	ENSBTAG00000018134	-0.6	9.54792e-15	2.43376e-11
3-Hydroxybutyric acid	ENSBTAG00000018223	-0.61	3.55271e-15	9.21218e-12
3-Hydroxybutyric acid	ENSBTAG00000018280	-0.6	1.28786e-14	3.27503e-11
3-Hydroxybutyric acid	ENSBTAG00000018446	-0.53	3.51605e-11	7.74234e-08
3-Hydroxybutyric acid	ENSBTAG00000019330	-0.57	4.60076e-13	1.089e-09
3-Hydroxybutyric acid	ENSBTAG00000019627	-0.59	3.4639e-14	8.64243e-11
3-Hydroxybutyric acid	ENSBTAG00000019669	-0.59	3.81917e-14	9.52501e-11
3-Hydroxybutyric acid	ENSBTAG00000020257	-0.54	1.46305e-11	3.26406e-08
3-Hydroxybutyric acid	ENSBTAG00000020430	-0.51	2.92548e-10	6.20202e-07
3-Hydroxybutyric acid	ENSBTAG00000020580	-0.62	6.66134e-16	1.75793e-12
3-Hydroxybutyric acid	ENSBTAG00000020676	-0.55	5.3122e-12	1.20534e-08
3-Hydroxybutyric acid	ENSBTAG00000021240	-0.61	3.55271e-15	9.21218e-12
3-Hydroxybutyric acid	ENSBTAG00000021887	-0.54	1.27232e-11	2.84364e-08
3-Hydroxybutyric acid	ENSBTAG00000022779	-0.47	1.18534e-08	2.30312e-05
3-Hydroxybutyric acid	ENSBTAG00000023648	-0.5	8.63776e-10	1.78542e-06
3-Hydroxybutyric acid	ENSBTAG00000031647	-0.61	2.66454e-15	6.93846e-12
3-Hydroxybutyric acid	ENSBTAG00000031950	-0.6	1.59872e-14	4.04636e-11
3-Hydroxybutyric acid	ENSBTAG00000037644	0.49	1.12294e-09	2.29754e-06
3-Hydroxybutyric acid	ENSBTAG00000037826	-0.43	1.45252e-07	0.00026247
3-Hydroxybutyric acid	ENSBTAG00000039556	-0.61	4.44089e-15	1.14797e-11
3-Hydroxybutyric acid	ENSBTAG00000046152	-0.59	5.28466e-14	1.30954e-10
3-Hydroxybutyric acid	ENSBTAG00000046158	-0.62	4.44089e-16	1.18039e-12
3-Hydroxybutyric acid	ENSBTAG00000048720	-0.49	1.69779e-09	3.44991e-06
3-Hydroxybutyric acid	ENSBTAG00000048737	-0.46	2.53616e-08	4.83792e-05
3-Hydroxybutyric acid	ENSBTAG00000048835	-0.58	1.47882e-13	3.58318e-10
3-Hydroxybutyric acid	ENSBTAG00000049416	-0.61	2.88658e-15	7.50799e-12
3-Hydroxybutyric acid	ENSBTAG00000049808	-0.61	2.44249e-15	6.37001e-12
3-Hydroxybutyric acid	ENSBTAG00000050072	-0.45	5.37221e-08	0.000100407
3-Hydroxybutyric acid	ENSBTAG00000050618	-0.6	1.15463e-14	2.93969e-11
3-Hydroxybutyric acid	ENSBTAG00000051132	-0.57	5.65992e-13	1.33465e-09
3-Hydroxybutyric acid	ENSBTAG00000051412	0.47	1.25321e-08	2.42747e-05
3-Hydroxybutyric acid	ENSBTAG00000052465	-0.52	9.56506e-11	2.0651e-07
3-Hydroxybutyric acid	ENSBTAG00000053557	-0.48	3.23921e-09	6.46546e-06
3-Hydroxybutyric acid	ENSBTAG00000054765	-0.56	1.13309e-12	2.6435e-09
3-Hydroxybutyric acid	ENSBTAG00000054844	0.47	1.09395e-08	2.13211e-05
3-Hydroxybutyric acid	ENSBTAG00000054882	-0.56	1.60894e-12	3.7247e-09
Acetic acid	ENSBTAG00000000783	-0.67	0	0
Acetic acid	ENSBTAG00000001051	-0.65	0	0
Acetic acid	ENSBTAG00000001292	-0.3	0.000512358	0.737796
Acetic acid	ENSBTAG00000001785	-0.58	2.42029e-13	5.80386e-10
Acetic acid	ENSBTAG00000002148	-0.62	6.66134e-16	1.75793e-12
Acetic acid	ENSBTAG00000002233	-0.65	0	0
Acetic acid	ENSBTAG00000002635	-0.35	4.15096e-05	0.0650455
Acetic acid	ENSBTAG00000003353	-0.62	8.88178e-16	2.33857e-12
Acetic acid	ENSBTAG00000003519	-0.69	0	0
Acetic acid	ENSBTAG00000003920	-0.62	4.44089e-16	1.18039e-12
Acetic acid	ENSBTAG00000004150	-0.66	0	0
Acetic acid	ENSBTAG00000004716	-0.49	1.75212e-09	3.55505e-06
Acetic acid	ENSBTAG00000004741	-0.67	0	0
Acetic acid	ENSBTAG00000004824	0.56	1.39178e-12	3.2345e-09
Acetic acid	ENSBTAG00000005668	-0.69	0	0
Acetic acid	ENSBTAG00000006156	-0.56	1.57652e-12	3.6528e-09
Acetic acid	ENSBTAG00000006221	-0.72	0	0
Acetic acid	ENSBTAG00000006343	-0.71	0	0
Acetic acid	ENSBTAG00000006354	-0.63	4.44089e-16	1.18039e-12
Acetic acid	ENSBTAG00000006505	-0.68	0	0
Acetic acid	ENSBTAG00000006523	-0.67	0	0
Acetic acid	ENSBTAG00000006904	-0.64	0	0
Acetic acid	ENSBTAG00000006921	-0.65	0	0
Acetic acid	ENSBTAG00000006990	-0.6	7.99361e-15	2.04317e-11
Acetic acid	ENSBTAG00000006999	-0.67	0	0
Acetic acid	ENSBTAG00000007169	-0.63	4.44089e-16	1.18039e-12
Acetic acid	ENSBTAG00000007239	-0.63	4.44089e-16	1.18039e-12
Acetic acid	ENSBTAG00000007901	-0.7	0	0
Acetic acid	ENSBTAG00000008389	-0.57	3.25961e-13	7.76439e-10
Acetic acid	ENSBTAG00000008428	-0.66	0	0
Acetic acid	ENSBTAG00000008951	-0.69	0	0
Acetic acid	ENSBTAG00000009773	-0.67	0	0
Acetic acid	ENSBTAG00000010007	-0.66	0	0
Acetic acid	ENSBTAG00000010273	-0.73	0	0
Acetic acid	ENSBTAG00000010464	-0.68	0	0
Acetic acid	ENSBTAG00000011037	-0.63	0	0
Acetic acid	ENSBTAG00000011465	-0.53	4.48532e-11	9.82734e-08
Acetic acid	ENSBTAG00000011677	-0.68	0	0
Acetic acid	ENSBTAG00000011990	0.48	2.52345e-09	5.06709e-06
Acetic acid	ENSBTAG00000012403	0.59	8.4821e-14	2.08066e-10
Acetic acid	ENSBTAG00000012638	-0.68	0	0
Acetic acid	ENSBTAG00000012640	-0.67	0	0
Acetic acid	ENSBTAG00000013201	-0.66	0	0
Acetic acid	ENSBTAG00000013205	-0.65	0	0
Acetic acid	ENSBTAG00000013290	-0.66	0	0
Acetic acid	ENSBTAG00000013356	-0.53	5.99871e-11	1.30548e-07
Acetic acid	ENSBTAG00000013368	-0.62	6.66134e-16	1.75793e-12
Acetic acid	ENSBTAG00000013555	-0.66	0	0
Acetic acid	ENSBTAG00000013706	-0.67	0	0
Acetic acid	ENSBTAG00000014046	-0.44	1.12436e-07	0.000205196
Acetic acid	ENSBTAG00000014122	-0.7	0	0
Acetic acid	ENSBTAG00000014149	-0.65	0	0
Acetic acid	ENSBTAG00000015592	-0.69	0	0
Acetic acid	ENSBTAG00000016566	-0.68	0	0
Acetic acid	ENSBTAG00000017251	-0.69	0	0
Acetic acid	ENSBTAG00000017969	-0.66	0	0
Acetic acid	ENSBTAG00000018016	-0.53	5.92106e-11	1.2902e-07
Acetic acid	ENSBTAG00000018134	-0.69	0	0
Acetic acid	ENSBTAG00000018223	-0.71	0	0
Acetic acid	ENSBTAG00000018280	-0.7	0	0
Acetic acid	ENSBTAG00000018446	-0.61	4.44089e-15	1.14797e-11
Acetic acid	ENSBTAG00000019330	-0.67	0	0
Acetic acid	ENSBTAG00000019627	-0.7	0	0
Acetic acid	ENSBTAG00000019669	-0.68	0	0
Acetic acid	ENSBTAG00000020257	-0.64	0	0
Acetic acid	ENSBTAG00000020430	-0.61	6.66134e-15	1.70997e-11
Acetic acid	ENSBTAG00000020580	-0.71	0	0
Acetic acid	ENSBTAG00000020676	-0.61	2.44249e-15	6.37001e-12
Acetic acid	ENSBTAG00000021240	-0.7	0	0
Acetic acid	ENSBTAG00000021887	-0.65	0	0
Acetic acid	ENSBTAG00000022779	-0.56	1.09956e-12	2.56747e-09
Acetic acid	ENSBTAG00000023648	-0.6	2.06501e-14	5.1997e-11
Acetic acid	ENSBTAG00000031647	-0.71	0	0
Acetic acid	ENSBTAG00000031950	-0.67	0	0
Acetic acid	ENSBTAG00000037644	0.56	1.20171e-12	2.80065e-09
Acetic acid	ENSBTAG00000037826	-0.56	2.79732e-12	6.41425e-09
Acetic acid	ENSBTAG00000039556	-0.69	0	0
Acetic acid	ENSBTAG00000046152	-0.69	0	0
Acetic acid	ENSBTAG00000046158	-0.74	0	0
Acetic acid	ENSBTAG00000048720	-0.61	3.55271e-15	9.21218e-12
Acetic acid	ENSBTAG00000048737	-0.57	4.6696e-13	1.10483e-09
Acetic acid	ENSBTAG00000048835	-0.69	0	0
Acetic acid	ENSBTAG00000049416	-0.68	0	0
Acetic acid	ENSBTAG00000049808	-0.71	0	0
Acetic acid	ENSBTAG00000050072	-0.54	8.334e-12	1.87515e-08
Acetic acid	ENSBTAG00000050618	-0.71	0	0
Acetic acid	ENSBTAG00000051132	-0.68	0	0
Acetic acid	ENSBTAG00000051412	0.59	8.90399e-14	2.18059e-10
Acetic acid	ENSBTAG00000052465	-0.64	0	0
Acetic acid	ENSBTAG00000053557	-0.54	1.06737e-11	2.39411e-08
Acetic acid	ENSBTAG00000054765	-0.66	0	0
Acetic acid	ENSBTAG00000054844	0.59	7.9492e-14	1.95391e-10
Acetic acid	ENSBTAG00000054882	-0.67	0	0
Acetone	ENSBTAG00000000783	0.19	0.0267834	1
Acetone	ENSBTAG00000001051	0.24	0.00449367	1
Acetone	ENSBTAG00000001292	0.17	0.0547045	1
Acetone	ENSBTAG00000001785	0.18	0.0366432	1
Acetone	ENSBTAG00000002148	0.26	0.00264342	1
Acetone	ENSBTAG00000002233	0.25	0.00370421	1
Acetone	ENSBTAG00000002635	0.17	0.0431592	1
Acetone	ENSBTAG00000003353	0.22	0.011372	1
Acetone	ENSBTAG00000003519	0.26	0.00259427	1
Acetone	ENSBTAG00000003920	0.29	0.000632025	0.901268
Acetone	ENSBTAG00000004150	0.23	0.00771339	1
Acetone	ENSBTAG00000004716	0.18	0.03399	1
Acetone	ENSBTAG00000004741	0.22	0.0105408	1
Acetone	ENSBTAG00000004824	-0.09	0.314843	1
Acetone	ENSBTAG00000005668	0.25	0.00403548	1
Acetone	ENSBTAG00000006156	0.21	0.013971	1
Acetone	ENSBTAG00000006221	0.21	0.0159783	1
Acetone	ENSBTAG00000006343	0.26	0.00236273	1
Acetone	ENSBTAG00000006354	0.24	0.00603038	1
Acetone	ENSBTAG00000006505	0.24	0.00503378	1
Acetone	ENSBTAG00000006523	0.22	0.0106068	1
Acetone	ENSBTAG00000006904	0.22	0.0104691	1
Acetone	ENSBTAG00000006921	0.2	0.0234038	1
Acetone	ENSBTAG00000006990	0.2	0.021661	1
Acetone	ENSBTAG00000006999	0.26	0.00207699	1
Acetone	ENSBTAG00000007169	0.21	0.0162454	1
Acetone	ENSBTAG00000007239	0.22	0.0105041	1
Acetone	ENSBTAG00000007901	0.25	0.00403505	1
Acetone	ENSBTAG00000008389	0.05	0.550891	1
Acetone	ENSBTAG00000008428	0.22	0.010854	1
Acetone	ENSBTAG00000008951	0.23	0.0067745	1
Acetone	ENSBTAG00000009773	0.25	0.00322644	1
Acetone	ENSBTAG00000010007	0.18	0.0394012	1
Acetone	ENSBTAG00000010273	0.26	0.00201171	1
Acetone	ENSBTAG00000010464	0.21	0.0158735	1
Acetone	ENSBTAG00000011037	0.19	0.030991	1
Acetone	ENSBTAG00000011465	0.2	0.0187112	1
Acetone	ENSBTAG00000011677	0.18	0.0347955	1
Acetone	ENSBTAG00000011990	-0.2	0.017709	1
Acetone	ENSBTAG00000012403	-0.13	0.127319	1
Acetone	ENSBTAG00000012638	0.25	0.00416811	1
Acetone	ENSBTAG00000012640	0.25	0.00394544	1
Acetone	ENSBTAG00000013201	0.22	0.0120672	1
Acetone	ENSBTAG00000013205	0.25	0.00363036	1
Acetone	ENSBTAG00000013290	0.19	0.0272451	1
Acetone	ENSBTAG00000013356	0.18	0.0382266	1
Acetone	ENSBTAG00000013368	0.23	0.00763635	1
Acetone	ENSBTAG00000013555	0.24	0.00497005	1
Acetone	ENSBTAG00000013706	0.21	0.0142676	1
Acetone	ENSBTAG00000014046	0.24	0.00460757	1
Acetone	ENSBTAG00000014122	0.21	0.0133568	1
Acetone	ENSBTAG00000014149	0.22	0.00871554	1
Acetone	ENSBTAG00000015592	0.22	0.00964854	1
Acetone	ENSBTAG00000016566	0.25	0.00344961	1
Acetone	ENSBTAG00000017251	0.22	0.00945008	1
Acetone	ENSBTAG00000017969	0.24	0.0054382	1
Acetone	ENSBTAG00000018016	0.13	0.1194	1
Acetone	ENSBTAG00000018134	0.24	0.00433565	1
Acetone	ENSBTAG00000018223	0.19	0.0305107	1
Acetone	ENSBTAG00000018280	0.22	0.0108669	1
Acetone	ENSBTAG00000018446	0.25	0.003211	1
Acetone	ENSBTAG00000019330	0.24	0.00445459	1
Acetone	ENSBTAG00000019627	0.22	0.00968124	1
Acetone	ENSBTAG00000019669	0.24	0.00520729	1
Acetone	ENSBTAG00000020257	0.21	0.0130439	1
Acetone	ENSBTAG00000020430	0.21	0.0154017	1
Acetone	ENSBTAG00000020580	0.21	0.0158054	1
Acetone	ENSBTAG00000020676	0.26	0.00246219	1
Acetone	ENSBTAG00000021240	0.16	0.0624445	1
Acetone	ENSBTAG00000021887	0.14	0.0949593	1
Acetone	ENSBTAG00000022779	0.22	0.00900885	1
Acetone	ENSBTAG00000023648	0.15	0.0760766	1
Acetone	ENSBTAG00000031647	0.23	0.00765328	1
Acetone	ENSBTAG00000031950	0.23	0.00695087	1
Acetone	ENSBTAG00000037644	-0.14	0.111435	1
Acetone	ENSBTAG00000037826	0.14	0.0989475	1
Acetone	ENSBTAG00000039556	0.25	0.00370122	1
Acetone	ENSBTAG00000046152	0.22	0.00873887	1
Acetone	ENSBTAG00000046158	0.21	0.0124309	1
Acetone	ENSBTAG00000048720	0.19	0.0248845	1
Acetone	ENSBTAG00000048737	0.2	0.0187833	1
Acetone	ENSBTAG00000048835	0.23	0.00644392	1
Acetone	ENSBTAG00000049416	0.22	0.0111566	1
Acetone	ENSBTAG00000049808	0.22	0.0109243	1
Acetone	ENSBTAG00000050072	0.21	0.0145825	1
Acetone	ENSBTAG00000050618	0.18	0.0342756	1
Acetone	ENSBTAG00000051132	0.24	0.00512053	1
Acetone	ENSBTAG00000051412	-0.1	0.236984	1
Acetone	ENSBTAG00000052465	0.2	0.02227	1
Acetone	ENSBTAG00000053557	0.18	0.035575	1
Acetone	ENSBTAG00000054765	0.21	0.0147431	1
Acetone	ENSBTAG00000054844	-0.1	0.23654	1
Acetone	ENSBTAG00000054882	0.22	0.0105918	1
Betaine	ENSBTAG00000000783	-0.54	1.02203e-11	2.29446e-08
Betaine	ENSBTAG00000001051	-0.57	5.57332e-13	1.3153e-09
Betaine	ENSBTAG00000001292	-0.27	0.00166103	1
Betaine	ENSBTAG00000001785	-0.5	9.98627e-10	2.05018e-06
Betaine	ENSBTAG00000002148	-0.59	7.86038e-14	1.93287e-10
Betaine	ENSBTAG00000002233	-0.55	2.91323e-12	6.67027e-09
Betaine	ENSBTAG00000002635	-0.26	0.00194982	1
Betaine	ENSBTAG00000003353	-0.51	2.62451e-10	5.56921e-07
Betaine	ENSBTAG00000003519	-0.58	1.46994e-13	3.56313e-10
Betaine	ENSBTAG00000003920	-0.52	1.48977e-10	3.20152e-07
Betaine	ENSBTAG00000004150	-0.56	2.46514e-12	5.67229e-09
Betaine	ENSBTAG00000004716	-0.46	2.8147e-08	5.362e-05
Betaine	ENSBTAG00000004741	-0.58	9.79217e-14	2.39516e-10
Betaine	ENSBTAG00000004824	0.36	2.31091e-05	0.0367897
Betaine	ENSBTAG00000005668	-0.65	0	0
Betaine	ENSBTAG00000006156	-0.53	2.73936e-11	6.05125e-08
Betaine	ENSBTAG00000006221	-0.58	1.32783e-13	3.2253e-10
Betaine	ENSBTAG00000006343	-0.57	6.43929e-13	1.51452e-09
Betaine	ENSBTAG00000006354	-0.52	1.31639e-10	2.8355e-07
Betaine	ENSBTAG00000006505	-0.59	8.08242e-14	1.98585e-10
Betaine	ENSBTAG00000006523	-0.58	1.55875e-13	3.77062e-10
Betaine	ENSBTAG00000006904	-0.52	1.51347e-10	3.25093e-07
Betaine	ENSBTAG00000006921	-0.57	5.6577e-13	1.33465e-09
Betaine	ENSBTAG00000006990	-0.49	1.77054e-09	3.59066e-06
Betaine	ENSBTAG00000006999	-0.64	0	0
Betaine	ENSBTAG00000007169	-0.55	3.91109e-12	8.90164e-09
Betaine	ENSBTAG00000007239	-0.59	4.04121e-14	1.00545e-10
Betaine	ENSBTAG00000007901	-0.63	4.44089e-16	1.18039e-12
Betaine	ENSBTAG00000008389	-0.44	6.95001e-08	0.000128992
Betaine	ENSBTAG00000008428	-0.55	5.70921e-12	1.29257e-08
Betaine	ENSBTAG00000008951	-0.55	4.93028e-12	1.11967e-08
Betaine	ENSBTAG00000009773	-0.6	2.73115e-14	6.83061e-11
Betaine	ENSBTAG00000010007	-0.53	2.99918e-11	6.61619e-08
Betaine	ENSBTAG00000010273	-0.6	2.13163e-14	5.36531e-11
Betaine	ENSBTAG00000010464	-0.55	5.37237e-12	1.21845e-08
Betaine	ENSBTAG00000011037	-0.54	1.29114e-11	2.88441e-08
Betaine	ENSBTAG00000011465	-0.44	1.18783e-07	0.000216066
Betaine	ENSBTAG00000011677	-0.62	8.88178e-16	2.33857e-12
Betaine	ENSBTAG00000011990	0.41	5.91858e-07	0.00102391
Betaine	ENSBTAG00000012403	0.34	4.85299e-05	0.0759008
Betaine	ENSBTAG00000012638	-0.6	2.39808e-14	6.02158e-11
Betaine	ENSBTAG00000012640	-0.6	2.4647e-14	6.18147e-11
Betaine	ENSBTAG00000013201	-0.57	3.86802e-13	9.18655e-10
Betaine	ENSBTAG00000013205	-0.59	6.79456e-14	1.67554e-10
Betaine	ENSBTAG00000013290	-0.52	7.38509e-11	1.6033e-07
Betaine	ENSBTAG00000013356	-0.34	4.56445e-05	0.0714793
Betaine	ENSBTAG00000013368	-0.6	1.37668e-14	3.49539e-11
Betaine	ENSBTAG00000013555	-0.61	3.10862e-15	8.07619e-12
Betaine	ENSBTAG00000013706	-0.58	1.07025e-13	2.60927e-10
Betaine	ENSBTAG00000014046	-0.35	3.35536e-05	0.0530147
Betaine	ENSBTAG00000014122	-0.58	1.46105e-13	3.54305e-10
Betaine	ENSBTAG00000014149	-0.56	2.54818e-12	5.85572e-09
Betaine	ENSBTAG00000015592	-0.59	7.74936e-14	1.90712e-10
Betaine	ENSBTAG00000016566	-0.53	2.48579e-11	5.50192e-08
Betaine	ENSBTAG00000017251	-0.53	5.99671e-11	1.30548e-07
Betaine	ENSBTAG00000017969	-0.56	2.12852e-12	4.9105e-09
Betaine	ENSBTAG00000018016	-0.5	6.56364e-10	1.36589e-06
Betaine	ENSBTAG00000018134	-0.6	2.66454e-14	6.67201e-11
Betaine	ENSBTAG00000018223	-0.6	9.10383e-15	2.32239e-11
Betaine	ENSBTAG00000018280	-0.56	2.0266e-12	4.67739e-09
Betaine	ENSBTAG00000018446	-0.53	4.61102e-11	1.00935e-07
Betaine	ENSBTAG00000019330	-0.59	5.66214e-14	1.40081e-10
Betaine	ENSBTAG00000019627	-0.54	9.25304e-12	2.08101e-08
Betaine	ENSBTAG00000019669	-0.59	3.81917e-14	9.52501e-11
Betaine	ENSBTAG00000020257	-0.56	2.62035e-12	6.0137e-09
Betaine	ENSBTAG00000020430	-0.52	8.2838e-11	1.79261e-07
Betaine	ENSBTAG00000020580	-0.58	1.97176e-13	4.75194e-10
Betaine	ENSBTAG00000020676	-0.53	2.71565e-11	6.00159e-08
Betaine	ENSBTAG00000021240	-0.61	4.88498e-15	1.25935e-11
Betaine	ENSBTAG00000021887	-0.55	6.37712e-12	1.44059e-08
Betaine	ENSBTAG00000022779	-0.47	7.58738e-09	1.4932e-05
Betaine	ENSBTAG00000023648	-0.5	7.02559e-10	1.45851e-06
Betaine	ENSBTAG00000031647	-0.59	2.84217e-14	7.10543e-11
Betaine	ENSBTAG00000031950	-0.59	8.77076e-14	2.14971e-10
Betaine	ENSBTAG00000037644	0.31	0.000255179	0.383279
Betaine	ENSBTAG00000037826	-0.44	1.13341e-07	0.000206734
Betaine	ENSBTAG00000039556	-0.6	2.02061e-14	5.09194e-11
Betaine	ENSBTAG00000046152	-0.58	2.7045e-13	6.47457e-10
Betaine	ENSBTAG00000046158	-0.59	2.88658e-14	7.21356e-11
Betaine	ENSBTAG00000048720	-0.5	5.3735e-10	1.12521e-06
Betaine	ENSBTAG00000048737	-0.45	4.90392e-08	9.19485e-05
Betaine	ENSBTAG00000048835	-0.56	2.17337e-12	5.00962e-09
Betaine	ENSBTAG00000049416	-0.58	1.54099e-13	3.7292e-10
Betaine	ENSBTAG00000049808	-0.57	4.08562e-13	9.69109e-10
Betaine	ENSBTAG00000050072	-0.49	2.31994e-09	4.67236e-06
Betaine	ENSBTAG00000050618	-0.56	1.24789e-12	2.90634e-09
Betaine	ENSBTAG00000051132	-0.56	2.79332e-12	6.40788e-09
Betaine	ENSBTAG00000051412	0.35	3.36887e-05	0.0531945
Betaine	ENSBTAG00000052465	-0.55	2.91278e-12	6.67027e-09
Betaine	ENSBTAG00000053557	-0.48	4.10295e-09	8.16897e-06
Betaine	ENSBTAG00000054765	-0.55	3.45235e-12	7.88172e-09
Betaine	ENSBTAG00000054844	0.35	3.26295e-05	0.0516199
Betaine	ENSBTAG00000054882	-0.56	2.79776e-12	6.41425e-09
Choline	ENSBTAG00000000783	-0.15	0.0858829	1
Choline	ENSBTAG00000001051	-0.23	0.00711743	1
Choline	ENSBTAG00000001292	-0.01	0.918846	1
Choline	ENSBTAG00000001785	-0.2	0.0210799	1
Choline	ENSBTAG00000002148	-0.22	0.0121708	1
Choline	ENSBTAG00000002233	-0.15	0.0838531	1
Choline	ENSBTAG00000002635	-0.02	0.846456	1
Choline	ENSBTAG00000003353	-0.21	0.0145989	1
Choline	ENSBTAG00000003519	-0.21	0.0127966	1
Choline	ENSBTAG00000003920	-0.13	0.147539	1
Choline	ENSBTAG00000004150	-0.2	0.0174537	1
Choline	ENSBTAG00000004716	-0.18	0.0358885	1
Choline	ENSBTAG00000004741	-0.23	0.00767048	1
Choline	ENSBTAG00000004824	0.08	0.387118	1
Choline	ENSBTAG00000005668	-0.25	0.00368235	1
Choline	ENSBTAG00000006156	-0.14	0.117795	1
Choline	ENSBTAG00000006221	-0.2	0.0172109	1
Choline	ENSBTAG00000006343	-0.2	0.0198875	1
Choline	ENSBTAG00000006354	-0.18	0.0368775	1
Choline	ENSBTAG00000006505	-0.19	0.0273259	1
Choline	ENSBTAG00000006523	-0.25	0.00387746	1
Choline	ENSBTAG00000006904	-0.23	0.00738	1
Choline	ENSBTAG00000006921	-0.28	0.000997684	1
Choline	ENSBTAG00000006990	-0.2	0.0184829	1
Choline	ENSBTAG00000006999	-0.28	0.000856549	1
Choline	ENSBTAG00000007169	-0.25	0.00297308	1
Choline	ENSBTAG00000007239	-0.14	0.094933	1
Choline	ENSBTAG00000007901	-0.22	0.0102023	1
Choline	ENSBTAG00000008389	-0.19	0.0305198	1
Choline	ENSBTAG00000008428	-0.15	0.0900079	1
Choline	ENSBTAG00000008951	-0.14	0.107253	1
Choline	ENSBTAG00000009773	-0.23	0.0061949	1
Choline	ENSBTAG00000010007	-0.2	0.0204352	1
Choline	ENSBTAG00000010273	-0.26	0.00208771	1
Choline	ENSBTAG00000010464	-0.26	0.00276847	1
Choline	ENSBTAG00000011037	-0.3	0.000489964	0.707508
Choline	ENSBTAG00000011465	-0.23	0.00840696	1
Choline	ENSBTAG00000011677	-0.34	5.58297e-05	0.0870385
Choline	ENSBTAG00000011990	0.19	0.0235651	1
Choline	ENSBTAG00000012403	0.09	0.304463	1
Choline	ENSBTAG00000012638	-0.19	0.0253299	1
Choline	ENSBTAG00000012640	-0.19	0.0263256	1
Choline	ENSBTAG00000013201	-0.18	0.0391029	1
Choline	ENSBTAG00000013205	-0.14	0.107492	1
Choline	ENSBTAG00000013290	-0.2	0.0227402	1
Choline	ENSBTAG00000013356	-0.1	0.225989	1
Choline	ENSBTAG00000013368	-0.13	0.12795	1
Choline	ENSBTAG00000013555	-0.2	0.0188274	1
Choline	ENSBTAG00000013706	-0.18	0.0397646	1
Choline	ENSBTAG00000014046	0	0.976708	1
Choline	ENSBTAG00000014122	-0.21	0.0157809	1
Choline	ENSBTAG00000014149	-0.16	0.0638589	1
Choline	ENSBTAG00000015592	-0.19	0.025297	1
Choline	ENSBTAG00000016566	-0.21	0.0135294	1
Choline	ENSBTAG00000017251	-0.13	0.14651	1
Choline	ENSBTAG00000017969	-0.21	0.0147304	1
Choline	ENSBTAG00000018016	-0.32	0.000176059	0.26761
Choline	ENSBTAG00000018134	-0.22	0.0104725	1
Choline	ENSBTAG00000018223	-0.29	0.000746675	1
Choline	ENSBTAG00000018280	-0.16	0.0591494	1
Choline	ENSBTAG00000018446	-0.11	0.217134	1
Choline	ENSBTAG00000019330	-0.19	0.0285326	1
Choline	ENSBTAG00000019627	-0.17	0.0518456	1
Choline	ENSBTAG00000019669	-0.25	0.00369499	1
Choline	ENSBTAG00000020257	-0.16	0.0608162	1
Choline	ENSBTAG00000020430	-0.15	0.0855983	1
Choline	ENSBTAG00000020580	-0.18	0.0320094	1
Choline	ENSBTAG00000020676	-0.13	0.121171	1
Choline	ENSBTAG00000021240	-0.23	0.00667263	1
Choline	ENSBTAG00000021887	-0.2	0.0180244	1
Choline	ENSBTAG00000022779	-0.16	0.0643798	1
Choline	ENSBTAG00000023648	-0.2	0.0181848	1
Choline	ENSBTAG00000031647	-0.3	0.000464059	0.672886
Choline	ENSBTAG00000031950	-0.18	0.0318885	1
Choline	ENSBTAG00000037644	0.08	0.381713	1
Choline	ENSBTAG00000037826	-0.19	0.0237593	1
Choline	ENSBTAG00000039556	-0.19	0.029602	1
Choline	ENSBTAG00000046152	-0.16	0.0726307	1
Choline	ENSBTAG00000046158	-0.24	0.00440104	1
Choline	ENSBTAG00000048720	-0.19	0.0316528	1
Choline	ENSBTAG00000048737	-0.18	0.0400343	1
Choline	ENSBTAG00000048835	-0.17	0.0440149	1
Choline	ENSBTAG00000049416	-0.17	0.045528	1
Choline	ENSBTAG00000049808	-0.24	0.00548524	1
Choline	ENSBTAG00000050072	-0.2	0.019342	1
Choline	ENSBTAG00000050618	-0.26	0.00220046	1
Choline	ENSBTAG00000051132	-0.18	0.0376501	1
Choline	ENSBTAG00000051412	0.08	0.337797	1
Choline	ENSBTAG00000052465	-0.14	0.0977805	1
Choline	ENSBTAG00000053557	-0.22	0.0112174	1
Choline	ENSBTAG00000054765	-0.14	0.11348	1
Choline	ENSBTAG00000054844	0.08	0.338316	1
Choline	ENSBTAG00000054882	-0.19	0.0285414	1
Citric acid	ENSBTAG00000000783	-0.67	0	0
Citric acid	ENSBTAG00000001051	-0.74	0	0
Citric acid	ENSBTAG00000001292	-0.3	0.000460928	0.668807
Citric acid	ENSBTAG00000001785	-0.65	0	0
Citric acid	ENSBTAG00000002148	-0.75	0	0
Citric acid	ENSBTAG00000002233	-0.75	0	0
Citric acid	ENSBTAG00000002635	-0.37	1.27053e-05	0.0204047
Citric acid	ENSBTAG00000003353	-0.71	0	0
Citric acid	ENSBTAG00000003519	-0.78	0	0
Citric acid	ENSBTAG00000003920	-0.69	0	0
Citric acid	ENSBTAG00000004150	-0.77	0	0
Citric acid	ENSBTAG00000004716	-0.53	3.92077e-11	8.62177e-08
Citric acid	ENSBTAG00000004741	-0.74	0	0
Citric acid	ENSBTAG00000004824	0.6	1.70974e-14	4.32393e-11
Citric acid	ENSBTAG00000005668	-0.79	0	0
Citric acid	ENSBTAG00000006156	-0.69	0	0
Citric acid	ENSBTAG00000006221	-0.8	0	0
Citric acid	ENSBTAG00000006343	-0.75	0	0
Citric acid	ENSBTAG00000006354	-0.76	0	0
Citric acid	ENSBTAG00000006505	-0.79	0	0
Citric acid	ENSBTAG00000006523	-0.77	0	0
Citric acid	ENSBTAG00000006904	-0.69	0	0
Citric acid	ENSBTAG00000006921	-0.79	0	0
Citric acid	ENSBTAG00000006990	-0.64	0	0
Citric acid	ENSBTAG00000006999	-0.8	0	0
Citric acid	ENSBTAG00000007169	-0.73	0	0
Citric acid	ENSBTAG00000007239	-0.77	0	0
Citric acid	ENSBTAG00000007901	-0.81	0	0
Citric acid	ENSBTAG00000008389	-0.64	0	0
Citric acid	ENSBTAG00000008428	-0.74	0	0
Citric acid	ENSBTAG00000008951	-0.78	0	0
Citric acid	ENSBTAG00000009773	-0.79	0	0
Citric acid	ENSBTAG00000010007	-0.77	0	0
Citric acid	ENSBTAG00000010273	-0.86	0	0
Citric acid	ENSBTAG00000010464	-0.8	0	0
Citric acid	ENSBTAG00000011037	-0.78	0	0
Citric acid	ENSBTAG00000011465	-0.61	2.44249e-15	6.37001e-12
Citric acid	ENSBTAG00000011677	-0.81	0	0
Citric acid	ENSBTAG00000011990	0.57	3.91909e-13	9.30392e-10
Citric acid	ENSBTAG00000012403	0.57	4.56968e-13	1.0821e-09
Citric acid	ENSBTAG00000012638	-0.78	0	0
Citric acid	ENSBTAG00000012640	-0.79	0	0
Citric acid	ENSBTAG00000013201	-0.73	0	0
Citric acid	ENSBTAG00000013205	-0.75	0	0
Citric acid	ENSBTAG00000013290	-0.75	0	0
Citric acid	ENSBTAG00000013356	-0.54	2.0512e-11	4.55777e-08
Citric acid	ENSBTAG00000013368	-0.7	0	0
Citric acid	ENSBTAG00000013555	-0.78	0	0
Citric acid	ENSBTAG00000013706	-0.77	0	0
Citric acid	ENSBTAG00000014046	-0.38	4.24912e-06	0.00699405
Citric acid	ENSBTAG00000014122	-0.79	0	0
Citric acid	ENSBTAG00000014149	-0.72	0	0
Citric acid	ENSBTAG00000015592	-0.78	0	0
Citric acid	ENSBTAG00000016566	-0.7	0	0
Citric acid	ENSBTAG00000017251	-0.75	0	0
Citric acid	ENSBTAG00000017969	-0.76	0	0
Citric acid	ENSBTAG00000018016	-0.62	1.33227e-15	3.49588e-12
Citric acid	ENSBTAG00000018134	-0.79	0	0
Citric acid	ENSBTAG00000018223	-0.8	0	0
Citric acid	ENSBTAG00000018280	-0.72	0	0
Citric acid	ENSBTAG00000018446	-0.64	0	0
Citric acid	ENSBTAG00000019330	-0.79	0	0
Citric acid	ENSBTAG00000019627	-0.77	0	0
Citric acid	ENSBTAG00000019669	-0.83	0	0
Citric acid	ENSBTAG00000020257	-0.73	0	0
Citric acid	ENSBTAG00000020430	-0.69	0	0
Citric acid	ENSBTAG00000020580	-0.78	0	0
Citric acid	ENSBTAG00000020676	-0.69	0	0
Citric acid	ENSBTAG00000021240	-0.8	0	0
Citric acid	ENSBTAG00000021887	-0.73	0	0
Citric acid	ENSBTAG00000022779	-0.63	4.44089e-16	1.18039e-12
Citric acid	ENSBTAG00000023648	-0.72	0	0
Citric acid	ENSBTAG00000031647	-0.84	0	0
Citric acid	ENSBTAG00000031950	-0.78	0	0
Citric acid	ENSBTAG00000037644	0.56	2.58749e-12	5.94088e-09
Citric acid	ENSBTAG00000037826	-0.61	3.55271e-15	9.21218e-12
Citric acid	ENSBTAG00000039556	-0.76	0	0
Citric acid	ENSBTAG00000046152	-0.75	0	0
Citric acid	ENSBTAG00000046158	-0.8	0	0
Citric acid	ENSBTAG00000048720	-0.69	0	0
Citric acid	ENSBTAG00000048737	-0.67	0	0
Citric acid	ENSBTAG00000048835	-0.79	0	0
Citric acid	ENSBTAG00000049416	-0.79	0	0
Citric acid	ENSBTAG00000049808	-0.8	0	0
Citric acid	ENSBTAG00000050072	-0.64	0	0
Citric acid	ENSBTAG00000050618	-0.85	0	0
Citric acid	ENSBTAG00000051132	-0.77	0	0
Citric acid	ENSBTAG00000051412	0.58	1.16795e-13	2.84396e-10
Citric acid	ENSBTAG00000052465	-0.71	0	0
Citric acid	ENSBTAG00000053557	-0.6	1.73195e-14	4.37837e-11
Citric acid	ENSBTAG00000054765	-0.72	0	0
Citric acid	ENSBTAG00000054844	0.58	1.07025e-13	2.60927e-10
Citric acid	ENSBTAG00000054882	-0.77	0	0
Dimethylglycine	ENSBTAG00000000783	0.2	0.0187796	1
Dimethylglycine	ENSBTAG00000001051	0.24	0.00540028	1
Dimethylglycine	ENSBTAG00000001292	0.09	0.306767	1
Dimethylglycine	ENSBTAG00000001785	0.2	0.0216311	1
Dimethylglycine	ENSBTAG00000002148	0.15	0.0925315	1
Dimethylglycine	ENSBTAG00000002233	0.18	0.033252	1
Dimethylglycine	ENSBTAG00000002635	0.16	0.0587966	1
Dimethylglycine	ENSBTAG00000003353	0.15	0.0797314	1
Dimethylglycine	ENSBTAG00000003519	0.28	0.000952357	1
Dimethylglycine	ENSBTAG00000003920	0.18	0.0397928	1
Dimethylglycine	ENSBTAG00000004150	0.24	0.00512194	1
Dimethylglycine	ENSBTAG00000004716	0.29	0.000602793	0.860788
Dimethylglycine	ENSBTAG00000004741	0.24	0.00449779	1
Dimethylglycine	ENSBTAG00000004824	-0.22	0.0117638	1
Dimethylglycine	ENSBTAG00000005668	0.24	0.00469972	1
Dimethylglycine	ENSBTAG00000006156	0.15	0.0909159	1
Dimethylglycine	ENSBTAG00000006221	0.21	0.0148963	1
Dimethylglycine	ENSBTAG00000006343	0.25	0.0038303	1
Dimethylglycine	ENSBTAG00000006354	0.19	0.0242969	1
Dimethylglycine	ENSBTAG00000006505	0.22	0.00996725	1
Dimethylglycine	ENSBTAG00000006523	0.19	0.0283727	1
Dimethylglycine	ENSBTAG00000006904	0.23	0.00708016	1
Dimethylglycine	ENSBTAG00000006921	0.2	0.0198816	1
Dimethylglycine	ENSBTAG00000006990	0.21	0.0147988	1
Dimethylglycine	ENSBTAG00000006999	0.24	0.00534943	1
Dimethylglycine	ENSBTAG00000007169	0.22	0.0119923	1
Dimethylglycine	ENSBTAG00000007239	0.27	0.00161513	1
Dimethylglycine	ENSBTAG00000007901	0.22	0.00938311	1
Dimethylglycine	ENSBTAG00000008389	0.25	0.00312968	1
Dimethylglycine	ENSBTAG00000008428	0.21	0.0143582	1
Dimethylglycine	ENSBTAG00000008951	0.21	0.01636	1
Dimethylglycine	ENSBTAG00000009773	0.2	0.0175402	1
Dimethylglycine	ENSBTAG00000010007	0.26	0.00282251	1
Dimethylglycine	ENSBTAG00000010273	0.25	0.00302441	1
Dimethylglycine	ENSBTAG00000010464	0.23	0.00619988	1
Dimethylglycine	ENSBTAG00000011037	0.19	0.0285872	1
Dimethylglycine	ENSBTAG00000011465	0.17	0.0476541	1
Dimethylglycine	ENSBTAG00000011677	0.23	0.00811348	1
Dimethylglycine	ENSBTAG00000011990	-0.23	0.00674126	1
Dimethylglycine	ENSBTAG00000012403	-0.25	0.00369921	1
Dimethylglycine	ENSBTAG00000012638	0.22	0.0113833	1
Dimethylglycine	ENSBTAG00000012640	0.23	0.0073557	1
Dimethylglycine	ENSBTAG00000013201	0.2	0.017298	1
Dimethylglycine	ENSBTAG00000013205	0.16	0.0661003	1
Dimethylglycine	ENSBTAG00000013290	0.19	0.026022	1
Dimethylglycine	ENSBTAG00000013356	0.26	0.00213445	1
Dimethylglycine	ENSBTAG00000013368	0.17	0.0547452	1
Dimethylglycine	ENSBTAG00000013555	0.15	0.0777133	1
Dimethylglycine	ENSBTAG00000013706	0.14	0.104592	1
Dimethylglycine	ENSBTAG00000014046	0.11	0.219826	1
Dimethylglycine	ENSBTAG00000014122	0.22	0.00887876	1
Dimethylglycine	ENSBTAG00000014149	0.24	0.00533003	1
Dimethylglycine	ENSBTAG00000015592	0.22	0.00981171	1
Dimethylglycine	ENSBTAG00000016566	0.25	0.00286319	1
Dimethylglycine	ENSBTAG00000017251	0.2	0.022317	1
Dimethylglycine	ENSBTAG00000017969	0.19	0.0293441	1
Dimethylglycine	ENSBTAG00000018016	0.23	0.0063912	1
Dimethylglycine	ENSBTAG00000018134	0.22	0.00905755	1
Dimethylglycine	ENSBTAG00000018223	0.25	0.00383313	1
Dimethylglycine	ENSBTAG00000018280	0.18	0.0326392	1
Dimethylglycine	ENSBTAG00000018446	0.16	0.0570303	1
Dimethylglycine	ENSBTAG00000019330	0.2	0.0182033	1
Dimethylglycine	ENSBTAG00000019627	0.26	0.00210426	1
Dimethylglycine	ENSBTAG00000019669	0.22	0.0105207	1
Dimethylglycine	ENSBTAG00000020257	0.2	0.0202648	1
Dimethylglycine	ENSBTAG00000020430	0.17	0.044822	1
Dimethylglycine	ENSBTAG00000020580	0.2	0.0232434	1
Dimethylglycine	ENSBTAG00000020676	0.22	0.011761	1
Dimethylglycine	ENSBTAG00000021240	0.24	0.00488005	1
Dimethylglycine	ENSBTAG00000021887	0.22	0.0112249	1
Dimethylglycine	ENSBTAG00000022779	0.17	0.0541286	1
Dimethylglycine	ENSBTAG00000023648	0.2	0.022443	1
Dimethylglycine	ENSBTAG00000031647	0.26	0.00266193	1
Dimethylglycine	ENSBTAG00000031950	0.17	0.0526636	1
Dimethylglycine	ENSBTAG00000037644	-0.24	0.00461177	1
Dimethylglycine	ENSBTAG00000037826	0.17	0.0519379	1
Dimethylglycine	ENSBTAG00000039556	0.23	0.00678194	1
Dimethylglycine	ENSBTAG00000046152	0.23	0.00722593	1
Dimethylglycine	ENSBTAG00000046158	0.26	0.0022363	1
Dimethylglycine	ENSBTAG00000048720	0.18	0.0414078	1
Dimethylglycine	ENSBTAG00000048737	0.19	0.0311967	1
Dimethylglycine	ENSBTAG00000048835	0.19	0.0282135	1
Dimethylglycine	ENSBTAG00000049416	0.17	0.0531037	1
Dimethylglycine	ENSBTAG00000049808	0.22	0.0104787	1
Dimethylglycine	ENSBTAG00000050072	0.11	0.193388	1
Dimethylglycine	ENSBTAG00000050618	0.23	0.00757683	1
Dimethylglycine	ENSBTAG00000051132	0.19	0.0238151	1
Dimethylglycine	ENSBTAG00000051412	-0.28	0.00116015	1
Dimethylglycine	ENSBTAG00000052465	0.14	0.105853	1
Dimethylglycine	ENSBTAG00000053557	0.25	0.00392195	1
Dimethylglycine	ENSBTAG00000054765	0.19	0.0285026	1
Dimethylglycine	ENSBTAG00000054844	-0.28	0.00120446	1
Dimethylglycine	ENSBTAG00000054882	0.19	0.0254117	1
D-Mannose	ENSBTAG00000000783	0.54	1.67257e-11	3.72481e-08
D-Mannose	ENSBTAG00000001051	0.59	8.99281e-14	2.20144e-10
D-Mannose	ENSBTAG00000001292	0.2	0.0217302	1
D-Mannose	ENSBTAG00000001785	0.5	6.01433e-10	1.25519e-06
D-Mannose	ENSBTAG00000002148	0.58	1.13243e-13	2.7586e-10
D-Mannose	ENSBTAG00000002233	0.6	7.77156e-15	1.98719e-11
D-Mannose	ENSBTAG00000002635	0.29	0.000622179	0.887849
D-Mannose	ENSBTAG00000003353	0.57	4.82725e-13	1.14164e-09
D-Mannose	ENSBTAG00000003519	0.65	0	0
D-Mannose	ENSBTAG00000003920	0.54	1.45448e-11	3.2464e-08
D-Mannose	ENSBTAG00000004150	0.68	0	0
D-Mannose	ENSBTAG00000004716	0.44	9.12117e-08	0.000167465
D-Mannose	ENSBTAG00000004741	0.63	2.22045e-16	5.92194e-13
D-Mannose	ENSBTAG00000004824	-0.5	4.35078e-10	9.13229e-07
D-Mannose	ENSBTAG00000005668	0.64	0	0
D-Mannose	ENSBTAG00000006156	0.53	3.05536e-11	6.73707e-08
D-Mannose	ENSBTAG00000006221	0.67	0	0
D-Mannose	ENSBTAG00000006343	0.63	2.22045e-16	5.92194e-13
D-Mannose	ENSBTAG00000006354	0.67	0	0
D-Mannose	ENSBTAG00000006505	0.65	0	0
D-Mannose	ENSBTAG00000006523	0.6	1.55431e-14	3.93707e-11
D-Mannose	ENSBTAG00000006904	0.57	9.14158e-13	2.14187e-09
D-Mannose	ENSBTAG00000006921	0.69	0	0
D-Mannose	ENSBTAG00000006990	0.51	2.08654e-10	4.45059e-07
D-Mannose	ENSBTAG00000006999	0.62	8.88178e-16	2.33857e-12
D-Mannose	ENSBTAG00000007169	0.6	2.57572e-14	6.45733e-11
D-Mannose	ENSBTAG00000007239	0.64	0	0
D-Mannose	ENSBTAG00000007901	0.63	0	0
D-Mannose	ENSBTAG00000008389	0.56	1.58407e-12	3.66871e-09
D-Mannose	ENSBTAG00000008428	0.61	4.88498e-15	1.25935e-11
D-Mannose	ENSBTAG00000008951	0.64	0	0
D-Mannose	ENSBTAG00000009773	0.64	0	0
D-Mannose	ENSBTAG00000010007	0.66	0	0
D-Mannose	ENSBTAG00000010273	0.74	0	0
D-Mannose	ENSBTAG00000010464	0.71	0	0
D-Mannose	ENSBTAG00000011037	0.65	0	0
D-Mannose	ENSBTAG00000011465	0.48	3.02203e-09	6.04406e-06
D-Mannose	ENSBTAG00000011677	0.71	0	0
D-Mannose	ENSBTAG00000011990	-0.49	2.46407e-09	4.95032e-06
D-Mannose	ENSBTAG00000012403	-0.51	2.14758e-10	4.57649e-07
D-Mannose	ENSBTAG00000012638	0.64	0	0
D-Mannose	ENSBTAG00000012640	0.65	0	0
D-Mannose	ENSBTAG00000013201	0.6	8.88178e-15	2.26663e-11
D-Mannose	ENSBTAG00000013205	0.6	2.62013e-14	6.56343e-11
D-Mannose	ENSBTAG00000013290	0.63	2.22045e-16	5.92194e-13
D-Mannose	ENSBTAG00000013356	0.46	2.46439e-08	4.70698e-05
D-Mannose	ENSBTAG00000013368	0.53	4.22458e-11	9.26873e-08
D-Mannose	ENSBTAG00000013555	0.59	4.30767e-14	1.07003e-10
D-Mannose	ENSBTAG00000013706	0.59	4.39648e-14	1.09121e-10
D-Mannose	ENSBTAG00000014046	0.31	0.000200538	0.303615
D-Mannose	ENSBTAG00000014122	0.64	0	0
D-Mannose	ENSBTAG00000014149	0.56	1.34825e-12	3.13468e-09
D-Mannose	ENSBTAG00000015592	0.62	2.22045e-15	5.79982e-12
D-Mannose	ENSBTAG00000016566	0.59	7.4607e-14	1.83832e-10
D-Mannose	ENSBTAG00000017251	0.65	0	0
D-Mannose	ENSBTAG00000017969	0.63	2.22045e-16	5.92194e-13
D-Mannose	ENSBTAG00000018016	0.51	3.82978e-10	8.08084e-07
D-Mannose	ENSBTAG00000018134	0.66	0	0
D-Mannose	ENSBTAG00000018223	0.68	0	0
D-Mannose	ENSBTAG00000018280	0.6	1.9762e-14	4.98398e-11
D-Mannose	ENSBTAG00000018446	0.49	1.89324e-09	3.83002e-06
D-Mannose	ENSBTAG00000019330	0.64	0	0
D-Mannose	ENSBTAG00000019627	0.7	0	0
D-Mannose	ENSBTAG00000019669	0.7	0	0
D-Mannose	ENSBTAG00000020257	0.6	2.39808e-14	6.02158e-11
D-Mannose	ENSBTAG00000020430	0.59	7.54952e-14	1.85945e-10
D-Mannose	ENSBTAG00000020580	0.63	2.22045e-16	5.92194e-13
D-Mannose	ENSBTAG00000020676	0.56	1.80567e-12	4.17471e-09
D-Mannose	ENSBTAG00000021240	0.68	0	0
D-Mannose	ENSBTAG00000021887	0.62	6.66134e-16	1.75793e-12
D-Mannose	ENSBTAG00000022779	0.47	7.48274e-09	1.4741e-05
D-Mannose	ENSBTAG00000023648	0.59	4.17444e-14	1.03777e-10
D-Mannose	ENSBTAG00000031647	0.7	0	0
D-Mannose	ENSBTAG00000031950	0.61	2.88658e-15	7.50799e-12
D-Mannose	ENSBTAG00000037644	-0.53	4.40512e-11	9.65602e-08
D-Mannose	ENSBTAG00000037826	0.5	8.33034e-10	1.72355e-06
D-Mannose	ENSBTAG00000039556	0.63	0	0
D-Mannose	ENSBTAG00000046152	0.62	8.88178e-16	2.33857e-12
D-Mannose	ENSBTAG00000046158	0.67	0	0
D-Mannose	ENSBTAG00000048720	0.59	4.17444e-14	1.03777e-10
D-Mannose	ENSBTAG00000048737	0.52	7.40839e-11	1.60762e-07
D-Mannose	ENSBTAG00000048835	0.66	0	0
D-Mannose	ENSBTAG00000049416	0.64	0	0
D-Mannose	ENSBTAG00000049808	0.64	0	0
D-Mannose	ENSBTAG00000050072	0.53	3.99178e-11	8.76196e-08
D-Mannose	ENSBTAG00000050618	0.74	0	0
D-Mannose	ENSBTAG00000051132	0.64	0	0
D-Mannose	ENSBTAG00000051412	-0.54	2.21503e-11	4.91294e-08
D-Mannose	ENSBTAG00000052465	0.55	5.69056e-12	1.28891e-08
D-Mannose	ENSBTAG00000053557	0.53	3.97322e-11	8.72916e-08
D-Mannose	ENSBTAG00000054765	0.57	6.2883e-13	1.47964e-09
D-Mannose	ENSBTAG00000054844	-0.54	2.10487e-11	4.67281e-08
D-Mannose	ENSBTAG00000054882	0.63	2.22045e-16	5.92194e-13
Glycine	ENSBTAG00000000783	-0.18	0.0416171	1
Glycine	ENSBTAG00000001051	-0.25	0.00411123	1
Glycine	ENSBTAG00000001292	-0.02	0.823903	1
Glycine	ENSBTAG00000001785	-0.16	0.0584934	1
Glycine	ENSBTAG00000002148	-0.22	0.00946566	1
Glycine	ENSBTAG00000002233	-0.2	0.0199457	1
Glycine	ENSBTAG00000002635	-0.05	0.568812	1
Glycine	ENSBTAG00000003353	-0.24	0.00435335	1
Glycine	ENSBTAG00000003519	-0.24	0.00446022	1
Glycine	ENSBTAG00000003920	-0.16	0.0722802	1
Glycine	ENSBTAG00000004150	-0.23	0.00761852	1
Glycine	ENSBTAG00000004716	-0.18	0.0395744	1
Glycine	ENSBTAG00000004741	-0.26	0.0026709	1
Glycine	ENSBTAG00000004824	0.04	0.610389	1
Glycine	ENSBTAG00000005668	-0.31	0.000254806	0.382973
Glycine	ENSBTAG00000006156	-0.13	0.142082	1
Glycine	ENSBTAG00000006221	-0.23	0.00768078	1
Glycine	ENSBTAG00000006343	-0.23	0.0072941	1
Glycine	ENSBTAG00000006354	-0.22	0.0101838	1
Glycine	ENSBTAG00000006505	-0.21	0.0158654	1
Glycine	ENSBTAG00000006523	-0.26	0.00239265	1
Glycine	ENSBTAG00000006904	-0.27	0.00168454	1
Glycine	ENSBTAG00000006921	-0.31	0.000310035	0.460092
Glycine	ENSBTAG00000006990	-0.23	0.00747445	1
Glycine	ENSBTAG00000006999	-0.29	0.000775508	1
Glycine	ENSBTAG00000007169	-0.31	0.00021268	0.321572
Glycine	ENSBTAG00000007239	-0.18	0.0381076	1
Glycine	ENSBTAG00000007901	-0.24	0.0048571	1
Glycine	ENSBTAG00000008389	-0.2	0.0198015	1
Glycine	ENSBTAG00000008428	-0.17	0.0489539	1
Glycine	ENSBTAG00000008951	-0.17	0.0451458	1
Glycine	ENSBTAG00000009773	-0.24	0.00442628	1
Glycine	ENSBTAG00000010007	-0.24	0.00586781	1
Glycine	ENSBTAG00000010273	-0.3	0.000486281	0.703649
Glycine	ENSBTAG00000010464	-0.29	0.000731896	1
Glycine	ENSBTAG00000011037	-0.36	1.81232e-05	0.0289065
Glycine	ENSBTAG00000011465	-0.2	0.0207625	1
Glycine	ENSBTAG00000011677	-0.38	4.50253e-06	0.00738415
Glycine	ENSBTAG00000011990	0.22	0.00927655	1
Glycine	ENSBTAG00000012403	0.03	0.706234	1
Glycine	ENSBTAG00000012638	-0.21	0.0140785	1
Glycine	ENSBTAG00000012640	-0.21	0.0127972	1
Glycine	ENSBTAG00000013201	-0.22	0.00963593	1
Glycine	ENSBTAG00000013205	-0.18	0.0415578	1
Glycine	ENSBTAG00000013290	-0.22	0.00924461	1
Glycine	ENSBTAG00000013356	-0.16	0.0699388	1
Glycine	ENSBTAG00000013368	-0.17	0.0426209	1
Glycine	ENSBTAG00000013555	-0.24	0.00531941	1
Glycine	ENSBTAG00000013706	-0.23	0.00763013	1
Glycine	ENSBTAG00000014046	-0.04	0.642304	1
Glycine	ENSBTAG00000014122	-0.24	0.00452865	1
Glycine	ENSBTAG00000014149	-0.21	0.0128498	1
Glycine	ENSBTAG00000015592	-0.23	0.0074979	1
Glycine	ENSBTAG00000016566	-0.21	0.0125401	1
Glycine	ENSBTAG00000017251	-0.22	0.0100418	1
Glycine	ENSBTAG00000017969	-0.23	0.00616676	1
Glycine	ENSBTAG00000018016	-0.35	2.90561e-05	0.0461411
Glycine	ENSBTAG00000018134	-0.24	0.00452741	1
Glycine	ENSBTAG00000018223	-0.29	0.000806932	1
Glycine	ENSBTAG00000018280	-0.22	0.0117843	1
Glycine	ENSBTAG00000018446	-0.13	0.142046	1
Glycine	ENSBTAG00000019330	-0.22	0.0110027	1
Glycine	ENSBTAG00000019627	-0.21	0.0134439	1
Glycine	ENSBTAG00000019669	-0.28	0.0012006	1
Glycine	ENSBTAG00000020257	-0.2	0.0175999	1
Glycine	ENSBTAG00000020430	-0.22	0.0110501	1
Glycine	ENSBTAG00000020580	-0.22	0.0113734	1
Glycine	ENSBTAG00000020676	-0.18	0.039498	1
Glycine	ENSBTAG00000021240	-0.31	0.000215823	0.326109
Glycine	ENSBTAG00000021887	-0.29	0.000654327	0.930453
Glycine	ENSBTAG00000022779	-0.18	0.0370791	1
Glycine	ENSBTAG00000023648	-0.21	0.0132062	1
Glycine	ENSBTAG00000031647	-0.31	0.000233929	0.352765
Glycine	ENSBTAG00000031950	-0.21	0.0138807	1
Glycine	ENSBTAG00000037644	0.04	0.610732	1
Glycine	ENSBTAG00000037826	-0.17	0.043594	1
Glycine	ENSBTAG00000039556	-0.22	0.00901671	1
Glycine	ENSBTAG00000046152	-0.22	0.0121977	1
Glycine	ENSBTAG00000046158	-0.27	0.00178577	1
Glycine	ENSBTAG00000048720	-0.25	0.00399173	1
Glycine	ENSBTAG00000048737	-0.22	0.0118946	1
Glycine	ENSBTAG00000048835	-0.23	0.00680396	1
Glycine	ENSBTAG00000049416	-0.21	0.0138509	1
Glycine	ENSBTAG00000049808	-0.28	0.00101697	1
Glycine	ENSBTAG00000050072	-0.26	0.00234435	1
Glycine	ENSBTAG00000050618	-0.3	0.00048806	0.705735
Glycine	ENSBTAG00000051132	-0.24	0.00533659	1
Glycine	ENSBTAG00000051412	0.05	0.541971	1
Glycine	ENSBTAG00000052465	-0.2	0.0215579	1
Glycine	ENSBTAG00000053557	-0.18	0.0367518	1
Glycine	ENSBTAG00000054765	-0.18	0.034879	1
Glycine	ENSBTAG00000054844	0.05	0.538479	1
Glycine	ENSBTAG00000054882	-0.24	0.0042294	1
Isobutyric acid	ENSBTAG00000000783	-0.57	3.15747e-13	7.52741e-10
Isobutyric acid	ENSBTAG00000001051	-0.59	8.88178e-14	2.17604e-10
Isobutyric acid	ENSBTAG00000001292	-0.12	0.157054	1
Isobutyric acid	ENSBTAG00000001785	-0.57	5.76872e-13	1.35911e-09
Isobutyric acid	ENSBTAG00000002148	-0.6	1.37668e-14	3.49539e-11
Isobutyric acid	ENSBTAG00000002233	-0.61	6.43929e-15	1.65361e-11
Isobutyric acid	ENSBTAG00000002635	-0.13	0.139222	1
Isobutyric acid	ENSBTAG00000003353	-0.6	2.30926e-14	5.80317e-11
Isobutyric acid	ENSBTAG00000003519	-0.64	0	0
Isobutyric acid	ENSBTAG00000003920	-0.54	1.51537e-11	3.37776e-08
Isobutyric acid	ENSBTAG00000004150	-0.54	9.96603e-12	2.23837e-08
Isobutyric acid	ENSBTAG00000004716	-0.25	0.0032092	1
Isobutyric acid	ENSBTAG00000004741	-0.58	2.73115e-13	6.53564e-10
Isobutyric acid	ENSBTAG00000004824	0.5	7.97626e-10	1.65109e-06
Isobutyric acid	ENSBTAG00000005668	-0.57	8.64642e-13	2.02845e-09
Isobutyric acid	ENSBTAG00000006156	-0.6	2.26485e-14	5.69383e-11
Isobutyric acid	ENSBTAG00000006221	-0.65	0	0
Isobutyric acid	ENSBTAG00000006343	-0.55	5.81979e-12	1.31702e-08
Isobutyric acid	ENSBTAG00000006354	-0.53	5.21514e-11	1.13951e-07
Isobutyric acid	ENSBTAG00000006505	-0.62	8.88178e-16	2.33857e-12
Isobutyric acid	ENSBTAG00000006523	-0.62	8.88178e-16	2.33857e-12
Isobutyric acid	ENSBTAG00000006904	-0.53	5.503e-11	1.2013e-07
Isobutyric acid	ENSBTAG00000006921	-0.61	5.32907e-15	1.37277e-11
Isobutyric acid	ENSBTAG00000006990	-0.53	2.50862e-11	5.54907e-08
Isobutyric acid	ENSBTAG00000006999	-0.57	3.05977e-13	7.30061e-10
Isobutyric acid	ENSBTAG00000007169	-0.5	4.86263e-10	1.01872e-06
Isobutyric acid	ENSBTAG00000007239	-0.6	1.19904e-14	3.05156e-11
Isobutyric acid	ENSBTAG00000007901	-0.62	1.11022e-15	2.91433e-12
Isobutyric acid	ENSBTAG00000008389	-0.49	1.08855e-09	2.22826e-06
Isobutyric acid	ENSBTAG00000008428	-0.62	4.44089e-16	1.18039e-12
Isobutyric acid	ENSBTAG00000008951	-0.64	0	0
Isobutyric acid	ENSBTAG00000009773	-0.61	4.66294e-15	1.20257e-11
Isobutyric acid	ENSBTAG00000010007	-0.56	1.56586e-12	3.62966e-09
Isobutyric acid	ENSBTAG00000010273	-0.63	2.22045e-16	5.92194e-13
Isobutyric acid	ENSBTAG00000010464	-0.58	1.63203e-13	3.94462e-10
Isobutyric acid	ENSBTAG00000011037	-0.61	6.66134e-15	1.70997e-11
Isobutyric acid	ENSBTAG00000011465	-0.53	3.94826e-11	8.67828e-08
Isobutyric acid	ENSBTAG00000011677	-0.61	2.22045e-15	5.79982e-12
Isobutyric acid	ENSBTAG00000011990	0.43	2.65026e-07	0.000471216
Isobutyric acid	ENSBTAG00000012403	0.5	7.00127e-10	1.45416e-06
Isobutyric acid	ENSBTAG00000012638	-0.6	1.28786e-14	3.27503e-11
Isobutyric acid	ENSBTAG00000012640	-0.59	6.70575e-14	1.65431e-10
Isobutyric acid	ENSBTAG00000013201	-0.58	2.48912e-13	5.96642e-10
Isobutyric acid	ENSBTAG00000013205	-0.58	1.4877e-13	3.60321e-10
Isobutyric acid	ENSBTAG00000013290	-0.64	0	0
Isobutyric acid	ENSBTAG00000013356	-0.3	0.000349659	0.515132
Isobutyric acid	ENSBTAG00000013368	-0.53	5.93818e-11	1.29334e-07
Isobutyric acid	ENSBTAG00000013555	-0.61	4.44089e-15	1.14797e-11
Isobutyric acid	ENSBTAG00000013706	-0.62	1.33227e-15	3.49588e-12
Isobutyric acid	ENSBTAG00000014046	-0.24	0.00572606	1
Isobutyric acid	ENSBTAG00000014122	-0.64	0	0
Isobutyric acid	ENSBTAG00000014149	-0.51	3.97142e-10	8.35587e-07
Isobutyric acid	ENSBTAG00000015592	-0.6	1.55431e-14	3.93707e-11
Isobutyric acid	ENSBTAG00000016566	-0.5	9.78659e-10	2.01017e-06
Isobutyric acid	ENSBTAG00000017251	-0.58	1.21236e-13	2.94846e-10
Isobutyric acid	ENSBTAG00000017969	-0.67	0	0
Isobutyric acid	ENSBTAG00000018016	-0.46	1.69342e-08	3.25983e-05
Isobutyric acid	ENSBTAG00000018134	-0.6	1.82077e-14	4.59927e-11
Isobutyric acid	ENSBTAG00000018223	-0.62	1.33227e-15	3.49588e-12
Isobutyric acid	ENSBTAG00000018280	-0.6	1.39888e-14	3.54616e-11
Isobutyric acid	ENSBTAG00000018446	-0.51	2.31686e-10	4.93028e-07
Isobutyric acid	ENSBTAG00000019330	-0.65	0	0
Isobutyric acid	ENSBTAG00000019627	-0.58	1.4877e-13	3.60321e-10
Isobutyric acid	ENSBTAG00000019669	-0.58	1.83187e-13	4.41664e-10
Isobutyric acid	ENSBTAG00000020257	-0.62	1.77636e-15	4.64696e-12
Isobutyric acid	ENSBTAG00000020430	-0.6	1.35447e-14	3.44171e-11
Isobutyric acid	ENSBTAG00000020580	-0.62	1.33227e-15	3.49588e-12
Isobutyric acid	ENSBTAG00000020676	-0.51	3.70916e-10	7.83375e-07
Isobutyric acid	ENSBTAG00000021240	-0.61	3.10862e-15	8.07619e-12
Isobutyric acid	ENSBTAG00000021887	-0.57	8.14904e-13	1.91339e-09
Isobutyric acid	ENSBTAG00000022779	-0.49	2.21057e-09	4.4543e-06
Isobutyric acid	ENSBTAG00000023648	-0.62	4.44089e-16	1.18039e-12
Isobutyric acid	ENSBTAG00000031647	-0.63	0	0
Isobutyric acid	ENSBTAG00000031950	-0.65	0	0
Isobutyric acid	ENSBTAG00000037644	0.5	1.02705e-09	2.10648e-06
Isobutyric acid	ENSBTAG00000037826	-0.55	3.8094e-12	8.68162e-09
Isobutyric acid	ENSBTAG00000039556	-0.59	5.86198e-14	1.4485e-10
Isobutyric acid	ENSBTAG00000046152	-0.61	5.77316e-15	1.48428e-11
Isobutyric acid	ENSBTAG00000046158	-0.61	3.55271e-15	9.21218e-12
Isobutyric acid	ENSBTAG00000048720	-0.54	1.16811e-11	2.6154e-08
Isobutyric acid	ENSBTAG00000048737	-0.44	6.43281e-08	0.00011965
Isobutyric acid	ENSBTAG00000048835	-0.63	4.44089e-16	1.18039e-12
Isobutyric acid	ENSBTAG00000049416	-0.65	0	0
Isobutyric acid	ENSBTAG00000049808	-0.64	0	0
Isobutyric acid	ENSBTAG00000050072	-0.47	1.28168e-08	2.48133e-05
Isobutyric acid	ENSBTAG00000050618	-0.63	2.22045e-16	5.92194e-13
Isobutyric acid	ENSBTAG00000051132	-0.61	5.9952e-15	1.54077e-11
Isobutyric acid	ENSBTAG00000051412	0.5	6.24447e-10	1.30072e-06
Isobutyric acid	ENSBTAG00000052465	-0.61	3.55271e-15	9.21218e-12
Isobutyric acid	ENSBTAG00000053557	-0.38	6.24493e-06	0.0101667
Isobutyric acid	ENSBTAG00000054765	-0.64	0	0
Isobutyric acid	ENSBTAG00000054844	0.5	5.78974e-10	1.21063e-06
Isobutyric acid	ENSBTAG00000054882	-0.6	2.66454e-14	6.67201e-11
Isopropanol	ENSBTAG00000000783	0.23	0.00844645	1
Isopropanol	ENSBTAG00000001051	0.27	0.00128871	1
Isopropanol	ENSBTAG00000001292	0.27	0.00151208	1
Isopropanol	ENSBTAG00000001785	0.18	0.0335739	1
Isopropanol	ENSBTAG00000002148	0.28	0.00112376	1
Isopropanol	ENSBTAG00000002233	0.3	0.000406411	0.594173
Isopropanol	ENSBTAG00000002635	0.25	0.00343551	1
Isopropanol	ENSBTAG00000003353	0.27	0.00143406	1
Isopropanol	ENSBTAG00000003519	0.29	0.000554799	0.795027
Isopropanol	ENSBTAG00000003920	0.33	0.000108301	0.167433
Isopropanol	ENSBTAG00000004150	0.32	0.000189454	0.287591
Isopropanol	ENSBTAG00000004716	0.21	0.0125938	1
Isopropanol	ENSBTAG00000004741	0.23	0.00712936	1
Isopropanol	ENSBTAG00000004824	-0.08	0.365955	1
Isopropanol	ENSBTAG00000005668	0.25	0.00402266	1
Isopropanol	ENSBTAG00000006156	0.27	0.00163243	1
Isopropanol	ENSBTAG00000006221	0.26	0.00258328	1
Isopropanol	ENSBTAG00000006343	0.28	0.00082702	1
Isopropanol	ENSBTAG00000006354	0.3	0.000435691	0.634366
Isopropanol	ENSBTAG00000006505	0.3	0.000379962	0.558164
Isopropanol	ENSBTAG00000006523	0.27	0.00185178	1
Isopropanol	ENSBTAG00000006904	0.22	0.0109554	1
Isopropanol	ENSBTAG00000006921	0.21	0.0135876	1
Isopropanol	ENSBTAG00000006990	0.18	0.0402284	1
Isopropanol	ENSBTAG00000006999	0.28	0.00110158	1
Isopropanol	ENSBTAG00000007169	0.31	0.000295092	0.438964
Isopropanol	ENSBTAG00000007239	0.31	0.000301234	0.447634
Isopropanol	ENSBTAG00000007901	0.27	0.00146466	1
Isopropanol	ENSBTAG00000008389	0.23	0.0080238	1
Isopropanol	ENSBTAG00000008428	0.28	0.00110561	1
Isopropanol	ENSBTAG00000008951	0.29	0.000521169	0.749441
Isopropanol	ENSBTAG00000009773	0.29	0.000557954	0.797874
Isopropanol	ENSBTAG00000010007	0.23	0.00673819	1
Isopropanol	ENSBTAG00000010273	0.32	0.000184693	0.280549
Isopropanol	ENSBTAG00000010464	0.29	0.000750698	1
Isopropanol	ENSBTAG00000011037	0.27	0.00163986	1
Isopropanol	ENSBTAG00000011465	0.21	0.0144137	1
Isopropanol	ENSBTAG00000011677	0.2	0.019043	1
Isopropanol	ENSBTAG00000011990	-0.21	0.0129847	1
Isopropanol	ENSBTAG00000012403	-0.11	0.218766	1
Isopropanol	ENSBTAG00000012638	0.29	0.00063562	0.905759
Isopropanol	ENSBTAG00000012640	0.3	0.000368472	0.542022
Isopropanol	ENSBTAG00000013201	0.27	0.00127518	1
Isopropanol	ENSBTAG00000013205	0.29	0.000730862	1
Isopropanol	ENSBTAG00000013290	0.24	0.00494214	1
Isopropanol	ENSBTAG00000013356	0.22	0.0120229	1
Isopropanol	ENSBTAG00000013368	0.27	0.00163185	1
Isopropanol	ENSBTAG00000013555	0.27	0.00126308	1
Isopropanol	ENSBTAG00000013706	0.28	0.000916509	1
Isopropanol	ENSBTAG00000014046	0.22	0.00933741	1
Isopropanol	ENSBTAG00000014122	0.27	0.00168093	1
Isopropanol	ENSBTAG00000014149	0.28	0.00083909	1
Isopropanol	ENSBTAG00000015592	0.26	0.00209092	1
Isopropanol	ENSBTAG00000016566	0.27	0.00124782	1
Isopropanol	ENSBTAG00000017251	0.26	0.00241248	1
Isopropanol	ENSBTAG00000017969	0.28	0.000893613	1
Isopropanol	ENSBTAG00000018016	0.14	0.112441	1
Isopropanol	ENSBTAG00000018134	0.28	0.00103869	1
Isopropanol	ENSBTAG00000018223	0.25	0.00372374	1
Isopropanol	ENSBTAG00000018280	0.26	0.00235958	1
Isopropanol	ENSBTAG00000018446	0.28	0.00097467	1
Isopropanol	ENSBTAG00000019330	0.27	0.0018344	1
Isopropanol	ENSBTAG00000019627	0.28	0.000958452	1
Isopropanol	ENSBTAG00000019669	0.3	0.000440876	0.641475
Isopropanol	ENSBTAG00000020257	0.27	0.00144861	1
Isopropanol	ENSBTAG00000020430	0.24	0.00504517	1
Isopropanol	ENSBTAG00000020580	0.28	0.00113801	1
Isopropanol	ENSBTAG00000020676	0.3	0.000346479	0.511749
Isopropanol	ENSBTAG00000021240	0.25	0.00310748	1
Isopropanol	ENSBTAG00000021887	0.22	0.00894589	1
Isopropanol	ENSBTAG00000022779	0.28	0.000807561	1
Isopropanol	ENSBTAG00000023648	0.19	0.0303746	1
Isopropanol	ENSBTAG00000031647	0.29	0.000798666	1
Isopropanol	ENSBTAG00000031950	0.3	0.000433446	0.631531
Isopropanol	ENSBTAG00000037644	-0.15	0.0862243	1
Isopropanol	ENSBTAG00000037826	0.17	0.0517022	1
Isopropanol	ENSBTAG00000039556	0.28	0.000926797	1
Isopropanol	ENSBTAG00000046152	0.23	0.00626785	1
Isopropanol	ENSBTAG00000046158	0.25	0.00331745	1
Isopropanol	ENSBTAG00000048720	0.23	0.00631134	1
Isopropanol	ENSBTAG00000048737	0.28	0.00095396	1
Isopropanol	ENSBTAG00000048835	0.26	0.00215677	1
Isopropanol	ENSBTAG00000049416	0.28	0.00105714	1
Isopropanol	ENSBTAG00000049808	0.29	0.000551812	0.791298
Isopropanol	ENSBTAG00000050072	0.18	0.0318859	1
Isopropanol	ENSBTAG00000050618	0.25	0.0038784	1
Isopropanol	ENSBTAG00000051132	0.26	0.00226895	1
Isopropanol	ENSBTAG00000051412	-0.12	0.162207	1
Isopropanol	ENSBTAG00000052465	0.22	0.00925378	1
Isopropanol	ENSBTAG00000053557	0.24	0.00597118	1
Isopropanol	ENSBTAG00000054765	0.26	0.00242497	1
Isopropanol	ENSBTAG00000054844	-0.12	0.160694	1
Isopropanol	ENSBTAG00000054882	0.26	0.00256068	1
L-Acetylcarnitine	ENSBTAG00000000783	0.37	1.24136e-05	0.0199487
L-Acetylcarnitine	ENSBTAG00000001051	0.38	4.81131e-06	0.00787611
L-Acetylcarnitine	ENSBTAG00000001292	0.26	0.00201188	1
L-Acetylcarnitine	ENSBTAG00000001785	0.25	0.00399333	1
L-Acetylcarnitine	ENSBTAG00000002148	0.36	2.28223e-05	0.0363559
L-Acetylcarnitine	ENSBTAG00000002233	0.41	6.71843e-07	0.00115759
L-Acetylcarnitine	ENSBTAG00000002635	0.37	9.39157e-06	0.0151862
L-Acetylcarnitine	ENSBTAG00000003353	0.35	3.39167e-05	0.0534866
L-Acetylcarnitine	ENSBTAG00000003519	0.4	1.51866e-06	0.00255135
L-Acetylcarnitine	ENSBTAG00000003920	0.4	1.28608e-06	0.00217348
L-Acetylcarnitine	ENSBTAG00000004150	0.4	1.30743e-06	0.00220825
L-Acetylcarnitine	ENSBTAG00000004716	0.39	3.19127e-06	0.00527517
L-Acetylcarnitine	ENSBTAG00000004741	0.4	1.31488e-06	0.00221689
L-Acetylcarnitine	ENSBTAG00000004824	-0.38	7.23216e-06	0.0117523
L-Acetylcarnitine	ENSBTAG00000005668	0.42	4.88254e-07	0.000851027
L-Acetylcarnitine	ENSBTAG00000006156	0.26	0.00262845	1
L-Acetylcarnitine	ENSBTAG00000006221	0.43	2.20887e-07	0.000394062
L-Acetylcarnitine	ENSBTAG00000006343	0.48	5.18776e-09	1.03081e-05
L-Acetylcarnitine	ENSBTAG00000006354	0.38	4.50509e-06	0.00738415
L-Acetylcarnitine	ENSBTAG00000006505	0.4	1.9998e-06	0.00334167
L-Acetylcarnitine	ENSBTAG00000006523	0.37	9.60986e-06	0.0155103
L-Acetylcarnitine	ENSBTAG00000006904	0.46	1.80738e-08	3.47017e-05
L-Acetylcarnitine	ENSBTAG00000006921	0.39	3.17154e-06	0.00524573
L-Acetylcarnitine	ENSBTAG00000006990	0.34	6.09408e-05	0.0947629
L-Acetylcarnitine	ENSBTAG00000006999	0.43	2.24574e-07	0.000400191
L-Acetylcarnitine	ENSBTAG00000007169	0.45	4.13571e-08	7.78754e-05
L-Acetylcarnitine	ENSBTAG00000007239	0.38	5.01168e-06	0.00818909
L-Acetylcarnitine	ENSBTAG00000007901	0.42	2.98027e-07	0.000527508
L-Acetylcarnitine	ENSBTAG00000008389	0.37	1.00177e-05	0.0161586
L-Acetylcarnitine	ENSBTAG00000008428	0.37	9.47084e-06	0.0152954
L-Acetylcarnitine	ENSBTAG00000008951	0.38	6.49035e-06	0.0105533
L-Acetylcarnitine	ENSBTAG00000009773	0.4	1.59658e-06	0.00268066
L-Acetylcarnitine	ENSBTAG00000010007	0.47	8.61513e-09	1.68943e-05
L-Acetylcarnitine	ENSBTAG00000010273	0.47	9.76707e-09	1.91044e-05
L-Acetylcarnitine	ENSBTAG00000010464	0.41	7.75761e-07	0.00132733
L-Acetylcarnitine	ENSBTAG00000011037	0.41	7.194e-07	0.00123593
L-Acetylcarnitine	ENSBTAG00000011465	0.33	0.000119781	0.184463
L-Acetylcarnitine	ENSBTAG00000011677	0.42	4.60134e-07	0.000804774
L-Acetylcarnitine	ENSBTAG00000011990	-0.32	0.000150041	0.229113
L-Acetylcarnitine	ENSBTAG00000012403	-0.36	1.69901e-05	0.0271332
L-Acetylcarnitine	ENSBTAG00000012638	0.41	9.69107e-07	0.00164554
L-Acetylcarnitine	ENSBTAG00000012640	0.41	6.65969e-07	0.00114813
L-Acetylcarnitine	ENSBTAG00000013201	0.39	2.75556e-06	0.00456872
L-Acetylcarnitine	ENSBTAG00000013205	0.39	2.43067e-06	0.00403977
L-Acetylcarnitine	ENSBTAG00000013290	0.4	1.60929e-06	0.00270039
L-Acetylcarnitine	ENSBTAG00000013356	0.5	9.30015e-10	1.91583e-06
L-Acetylcarnitine	ENSBTAG00000013368	0.4	1.90919e-06	0.00319407
L-Acetylcarnitine	ENSBTAG00000013555	0.39	2.73225e-06	0.00453554
L-Acetylcarnitine	ENSBTAG00000013706	0.4	1.95569e-06	0.00326991
L-Acetylcarnitine	ENSBTAG00000014046	0.23	0.00789786	1
L-Acetylcarnitine	ENSBTAG00000014122	0.42	4.25272e-07	0.000745927
L-Acetylcarnitine	ENSBTAG00000014149	0.45	3.69012e-08	6.97433e-05
L-Acetylcarnitine	ENSBTAG00000015592	0.43	2.16895e-07	0.000387374
L-Acetylcarnitine	ENSBTAG00000016566	0.4	1.64225e-06	0.00275405
L-Acetylcarnitine	ENSBTAG00000017251	0.46	2.20603e-08	4.22234e-05
L-Acetylcarnitine	ENSBTAG00000017969	0.34	5.94701e-05	0.0925355
L-Acetylcarnitine	ENSBTAG00000018016	0.38	4.96435e-06	0.00811671
L-Acetylcarnitine	ENSBTAG00000018134	0.43	2.64482e-07	0.000470513
L-Acetylcarnitine	ENSBTAG00000018223	0.41	8.70485e-07	0.00148418
L-Acetylcarnitine	ENSBTAG00000018280	0.38	6.28834e-06	0.0102311
L-Acetylcarnitine	ENSBTAG00000018446	0.38	4.26624e-06	0.00701796
L-Acetylcarnitine	ENSBTAG00000019330	0.38	4.72382e-06	0.00773762
L-Acetylcarnitine	ENSBTAG00000019627	0.48	5.45714e-09	1.08215e-05
L-Acetylcarnitine	ENSBTAG00000019669	0.47	1.30111e-08	2.51765e-05
L-Acetylcarnitine	ENSBTAG00000020257	0.37	1.31783e-05	0.0211512
L-Acetylcarnitine	ENSBTAG00000020430	0.32	0.000166235	0.252921
L-Acetylcarnitine	ENSBTAG00000020580	0.41	7.41306e-07	0.00127282
L-Acetylcarnitine	ENSBTAG00000020676	0.41	6.17852e-07	0.00106641
L-Acetylcarnitine	ENSBTAG00000021240	0.44	7.56568e-08	0.000139965
L-Acetylcarnitine	ENSBTAG00000021887	0.42	4.54283e-07	0.00079545
L-Acetylcarnitine	ENSBTAG00000022779	0.32	0.000138532	0.21237
L-Acetylcarnitine	ENSBTAG00000023648	0.3	0.00034815	0.513521
L-Acetylcarnitine	ENSBTAG00000031647	0.45	4.38252e-08	8.2479e-05
L-Acetylcarnitine	ENSBTAG00000031950	0.37	8.3809e-06	0.0135771
L-Acetylcarnitine	ENSBTAG00000037644	-0.35	2.78936e-05	0.0443229
L-Acetylcarnitine	ENSBTAG00000037826	0.27	0.00144201	1
L-Acetylcarnitine	ENSBTAG00000039556	0.43	1.42077e-07	0.000257017
L-Acetylcarnitine	ENSBTAG00000046152	0.4	1.5137e-06	0.00254453
L-Acetylcarnitine	ENSBTAG00000046158	0.49	1.89374e-09	3.83002e-06
L-Acetylcarnitine	ENSBTAG00000048720	0.39	3.21669e-06	0.00531397
L-Acetylcarnitine	ENSBTAG00000048737	0.37	1.05836e-05	0.0170502
L-Acetylcarnitine	ENSBTAG00000048835	0.43	1.51469e-07	0.000273402
L-Acetylcarnitine	ENSBTAG00000049416	0.39	2.61302e-06	0.00434023
L-Acetylcarnitine	ENSBTAG00000049808	0.43	2.26477e-07	0.000403129
L-Acetylcarnitine	ENSBTAG00000050072	0.3	0.000391335	0.573697
L-Acetylcarnitine	ENSBTAG00000050618	0.45	3.58758e-08	6.7877e-05
L-Acetylcarnitine	ENSBTAG00000051132	0.44	8.39425e-08	0.000154706
L-Acetylcarnitine	ENSBTAG00000051412	-0.31	0.000303397	0.450545
L-Acetylcarnitine	ENSBTAG00000052465	0.35	3.377e-05	0.0532891
L-Acetylcarnitine	ENSBTAG00000053557	0.41	1.08483e-06	0.0018377
L-Acetylcarnitine	ENSBTAG00000054765	0.37	9.37453e-06	0.015168
L-Acetylcarnitine	ENSBTAG00000054844	-0.31	0.000292343	0.435883
L-Acetylcarnitine	ENSBTAG00000054882	0.44	8.78671e-08	0.000161588
L-Asparagine	ENSBTAG00000000783	-0.4	1.13433e-06	0.00192042
L-Asparagine	ENSBTAG00000001051	-0.41	5.77816e-07	0.00100136
L-Asparagine	ENSBTAG00000001292	-0.27	0.00144544	1
L-Asparagine	ENSBTAG00000001785	-0.33	8.20912e-05	0.127159
L-Asparagine	ENSBTAG00000002148	-0.47	1.14712e-08	2.2323e-05
L-Asparagine	ENSBTAG00000002233	-0.51	2.13869e-10	4.55969e-07
L-Asparagine	ENSBTAG00000002635	-0.26	0.00203539	1
L-Asparagine	ENSBTAG00000003353	-0.46	1.4467e-08	2.79647e-05
L-Asparagine	ENSBTAG00000003519	-0.47	7.55125e-09	1.48684e-05
L-Asparagine	ENSBTAG00000003920	-0.44	1.12332e-07	0.000205118
L-Asparagine	ENSBTAG00000004150	-0.42	4.16269e-07	0.000731385
L-Asparagine	ENSBTAG00000004716	-0.31	0.00027412	0.410632
L-Asparagine	ENSBTAG00000004741	-0.42	5.40636e-07	0.000939625
L-Asparagine	ENSBTAG00000004824	0.24	0.00418935	1
L-Asparagine	ENSBTAG00000005668	-0.39	2.90753e-06	0.00481487
L-Asparagine	ENSBTAG00000006156	-0.45	5.92816e-08	0.000110619
L-Asparagine	ENSBTAG00000006221	-0.47	6.45715e-09	1.27722e-05
L-Asparagine	ENSBTAG00000006343	-0.45	5.39119e-08	0.000100707
L-Asparagine	ENSBTAG00000006354	-0.49	1.29158e-09	2.63611e-06
L-Asparagine	ENSBTAG00000006505	-0.5	6.1369e-10	1.27954e-06
L-Asparagine	ENSBTAG00000006523	-0.45	5.35434e-08	0.000100126
L-Asparagine	ENSBTAG00000006904	-0.42	3.31638e-07	0.000585673
L-Asparagine	ENSBTAG00000006921	-0.43	1.7762e-07	0.0003191
L-Asparagine	ENSBTAG00000006990	-0.38	5.43164e-06	0.008859
L-Asparagine	ENSBTAG00000006999	-0.42	2.97062e-07	0.000526097
L-Asparagine	ENSBTAG00000007169	-0.46	1.51994e-08	2.93235e-05
L-Asparagine	ENSBTAG00000007239	-0.49	2.02249e-09	4.08543e-06
L-Asparagine	ENSBTAG00000007901	-0.47	9.15071e-09	1.79354e-05
L-Asparagine	ENSBTAG00000008389	-0.25	0.00286435	1
L-Asparagine	ENSBTAG00000008428	-0.48	2.74428e-09	5.49679e-06
L-Asparagine	ENSBTAG00000008951	-0.51	4.0573e-10	8.52844e-07
L-Asparagine	ENSBTAG00000009773	-0.45	4.91349e-08	9.20788e-05
L-Asparagine	ENSBTAG00000010007	-0.44	1.16631e-07	0.000212385
L-Asparagine	ENSBTAG00000010273	-0.45	4.74976e-08	8.92955e-05
L-Asparagine	ENSBTAG00000010464	-0.4	1.14675e-06	0.0019403
L-Asparagine	ENSBTAG00000011037	-0.44	1.15936e-07	0.000211235
L-Asparagine	ENSBTAG00000011465	-0.29	0.000679133	0.965048
L-Asparagine	ENSBTAG00000011677	-0.43	1.5642e-07	0.000281869
L-Asparagine	ENSBTAG00000011990	0.32	0.000121862	0.187546
L-Asparagine	ENSBTAG00000012403	0.22	0.00969982	1
L-Asparagine	ENSBTAG00000012638	-0.49	2.06748e-09	4.17217e-06
L-Asparagine	ENSBTAG00000012640	-0.5	5.53813e-10	1.15865e-06
L-Asparagine	ENSBTAG00000013201	-0.53	5.16265e-11	1.12907e-07
L-Asparagine	ENSBTAG00000013205	-0.48	5.36553e-09	1.06506e-05
L-Asparagine	ENSBTAG00000013290	-0.49	1.21631e-09	2.48735e-06
L-Asparagine	ENSBTAG00000013356	-0.34	4.97901e-05	0.0778219
L-Asparagine	ENSBTAG00000013368	-0.5	9.1142e-10	1.87935e-06
L-Asparagine	ENSBTAG00000013555	-0.46	1.46774e-08	2.83421e-05
L-Asparagine	ENSBTAG00000013706	-0.48	3.14652e-09	6.28675e-06
L-Asparagine	ENSBTAG00000014046	-0.38	5.89946e-06	0.00961612
L-Asparagine	ENSBTAG00000014122	-0.47	7.11871e-09	1.40737e-05
L-Asparagine	ENSBTAG00000014149	-0.44	6.44266e-08	0.000119769
L-Asparagine	ENSBTAG00000015592	-0.5	5.86353e-10	1.22548e-06
L-Asparagine	ENSBTAG00000016566	-0.43	1.41485e-07	0.000256229
L-Asparagine	ENSBTAG00000017251	-0.47	7.12331e-09	1.40757e-05
L-Asparagine	ENSBTAG00000017969	-0.5	8.77969e-10	1.81301e-06
L-Asparagine	ENSBTAG00000018016	-0.4	2.04638e-06	0.00341541
L-Asparagine	ENSBTAG00000018134	-0.47	6.16772e-09	1.22183e-05
L-Asparagine	ENSBTAG00000018223	-0.44	7.89041e-08	0.000145578
L-Asparagine	ENSBTAG00000018280	-0.52	9.37312e-11	2.02459e-07
L-Asparagine	ENSBTAG00000018446	-0.46	1.62197e-08	3.12391e-05
L-Asparagine	ENSBTAG00000019330	-0.51	4.01011e-10	8.43326e-07
L-Asparagine	ENSBTAG00000019627	-0.48	2.85808e-09	5.71902e-06
L-Asparagine	ENSBTAG00000019669	-0.44	7.69967e-08	0.000142367
L-Asparagine	ENSBTAG00000020257	-0.49	1.77117e-09	3.59066e-06
L-Asparagine	ENSBTAG00000020430	-0.44	7.14624e-08	0.000132491
L-Asparagine	ENSBTAG00000020580	-0.51	2.03506e-10	4.34485e-07
L-Asparagine	ENSBTAG00000020676	-0.48	2.80442e-09	5.61445e-06
L-Asparagine	ENSBTAG00000021240	-0.46	2.37406e-08	4.5392e-05
L-Asparagine	ENSBTAG00000021887	-0.41	5.94878e-07	0.00102854
L-Asparagine	ENSBTAG00000022779	-0.41	7.77268e-07	0.00132913
L-Asparagine	ENSBTAG00000023648	-0.42	2.95937e-07	0.0005244
L-Asparagine	ENSBTAG00000031647	-0.48	4.94825e-09	9.83712e-06
L-Asparagine	ENSBTAG00000031950	-0.48	2.53658e-09	5.09092e-06
L-Asparagine	ENSBTAG00000037644	0.27	0.0016379	1
L-Asparagine	ENSBTAG00000037826	-0.37	7.44543e-06	0.0120765
L-Asparagine	ENSBTAG00000039556	-0.49	1.69153e-09	3.43888e-06
L-Asparagine	ENSBTAG00000046152	-0.46	1.46563e-08	2.8316e-05
L-Asparagine	ENSBTAG00000046158	-0.49	1.22859e-09	2.51124e-06
L-Asparagine	ENSBTAG00000048720	-0.47	9.64129e-09	1.88776e-05
L-Asparagine	ENSBTAG00000048737	-0.35	3.70086e-05	0.0582145
L-Asparagine	ENSBTAG00000048835	-0.5	6.18295e-10	1.28853e-06
L-Asparagine	ENSBTAG00000049416	-0.5	7.09083e-10	1.47135e-06
L-Asparagine	ENSBTAG00000049808	-0.46	1.55235e-08	2.99138e-05
L-Asparagine	ENSBTAG00000050072	-0.35	2.71506e-05	0.0431695
L-Asparagine	ENSBTAG00000050618	-0.47	9.96791e-09	1.94673e-05
L-Asparagine	ENSBTAG00000051132	-0.48	3.04013e-09	6.07722e-06
L-Asparagine	ENSBTAG00000051412	0.22	0.00949767	1
L-Asparagine	ENSBTAG00000052465	-0.47	1.22913e-08	2.38205e-05
L-Asparagine	ENSBTAG00000053557	-0.42	5.26842e-07	0.000916705
L-Asparagine	ENSBTAG00000054765	-0.45	3.53575e-08	6.69317e-05
L-Asparagine	ENSBTAG00000054844	0.22	0.00948372	1
L-Asparagine	ENSBTAG00000054882	-0.47	1.07048e-08	2.08744e-05
L-Aspartate	ENSBTAG00000000783	-0.23	0.00811175	1
L-Aspartate	ENSBTAG00000001051	-0.22	0.00894585	1
L-Aspartate	ENSBTAG00000001292	-0.07	0.426281	1
L-Aspartate	ENSBTAG00000001785	-0.21	0.0159479	1
L-Aspartate	ENSBTAG00000002148	-0.21	0.0128536	1
L-Aspartate	ENSBTAG00000002233	-0.23	0.00704045	1
L-Aspartate	ENSBTAG00000002635	-0.09	0.306057	1
L-Aspartate	ENSBTAG00000003353	-0.22	0.010494	1
L-Aspartate	ENSBTAG00000003519	-0.2	0.0190389	1
L-Aspartate	ENSBTAG00000003920	-0.1	0.226036	1
L-Aspartate	ENSBTAG00000004150	-0.15	0.0760684	1
L-Aspartate	ENSBTAG00000004716	-0.12	0.181663	1
L-Aspartate	ENSBTAG00000004741	-0.2	0.023115	1
L-Aspartate	ENSBTAG00000004824	0.13	0.128414	1
L-Aspartate	ENSBTAG00000005668	-0.21	0.0143695	1
L-Aspartate	ENSBTAG00000006156	-0.23	0.006311	1
L-Aspartate	ENSBTAG00000006221	-0.23	0.00825889	1
L-Aspartate	ENSBTAG00000006343	-0.25	0.00395668	1
L-Aspartate	ENSBTAG00000006354	-0.19	0.0301657	1
L-Aspartate	ENSBTAG00000006505	-0.24	0.0058837	1
L-Aspartate	ENSBTAG00000006523	-0.26	0.00240438	1
L-Aspartate	ENSBTAG00000006904	-0.19	0.0289287	1
L-Aspartate	ENSBTAG00000006921	-0.18	0.0412687	1
L-Aspartate	ENSBTAG00000006990	-0.19	0.0278766	1
L-Aspartate	ENSBTAG00000006999	-0.19	0.0284594	1
L-Aspartate	ENSBTAG00000007169	-0.2	0.0179963	1
L-Aspartate	ENSBTAG00000007239	-0.23	0.00647863	1
L-Aspartate	ENSBTAG00000007901	-0.22	0.00995166	1
L-Aspartate	ENSBTAG00000008389	-0.12	0.148651	1
L-Aspartate	ENSBTAG00000008428	-0.24	0.00446599	1
L-Aspartate	ENSBTAG00000008951	-0.21	0.0158458	1
L-Aspartate	ENSBTAG00000009773	-0.21	0.015129	1
L-Aspartate	ENSBTAG00000010007	-0.19	0.0255872	1
L-Aspartate	ENSBTAG00000010273	-0.19	0.0289548	1
L-Aspartate	ENSBTAG00000010464	-0.2	0.0207066	1
L-Aspartate	ENSBTAG00000011037	-0.19	0.0302211	1
L-Aspartate	ENSBTAG00000011465	-0.17	0.0443524	1
L-Aspartate	ENSBTAG00000011677	-0.26	0.00219491	1
L-Aspartate	ENSBTAG00000011990	0.2	0.0191091	1
L-Aspartate	ENSBTAG00000012403	0.12	0.162486	1
L-Aspartate	ENSBTAG00000012638	-0.23	0.00681502	1
L-Aspartate	ENSBTAG00000012640	-0.24	0.00498533	1
L-Aspartate	ENSBTAG00000013201	-0.26	0.00204514	1
L-Aspartate	ENSBTAG00000013205	-0.2	0.020552	1
L-Aspartate	ENSBTAG00000013290	-0.25	0.0034411	1
L-Aspartate	ENSBTAG00000013356	-0.16	0.0656369	1
L-Aspartate	ENSBTAG00000013368	-0.24	0.00581662	1
L-Aspartate	ENSBTAG00000013555	-0.22	0.0105836	1
L-Aspartate	ENSBTAG00000013706	-0.25	0.00383987	1
L-Aspartate	ENSBTAG00000014046	-0.24	0.00584639	1
L-Aspartate	ENSBTAG00000014122	-0.24	0.00433811	1
L-Aspartate	ENSBTAG00000014149	-0.18	0.0348481	1
L-Aspartate	ENSBTAG00000015592	-0.25	0.00404617	1
L-Aspartate	ENSBTAG00000016566	-0.18	0.0360739	1
L-Aspartate	ENSBTAG00000017251	-0.22	0.01037	1
L-Aspartate	ENSBTAG00000017969	-0.26	0.00230627	1
L-Aspartate	ENSBTAG00000018016	-0.24	0.00446939	1
L-Aspartate	ENSBTAG00000018134	-0.22	0.00955796	1
L-Aspartate	ENSBTAG00000018223	-0.24	0.00591375	1
L-Aspartate	ENSBTAG00000018280	-0.3	0.000347387	0.512743
L-Aspartate	ENSBTAG00000018446	-0.23	0.00716397	1
L-Aspartate	ENSBTAG00000019330	-0.23	0.00754299	1
L-Aspartate	ENSBTAG00000019627	-0.24	0.00598705	1
L-Aspartate	ENSBTAG00000019669	-0.2	0.0213371	1
L-Aspartate	ENSBTAG00000020257	-0.25	0.00302918	1
L-Aspartate	ENSBTAG00000020430	-0.24	0.00436935	1
L-Aspartate	ENSBTAG00000020580	-0.27	0.00151629	1
L-Aspartate	ENSBTAG00000020676	-0.23	0.0074193	1
L-Aspartate	ENSBTAG00000021240	-0.27	0.00160891	1
L-Aspartate	ENSBTAG00000021887	-0.2	0.0216252	1
L-Aspartate	ENSBTAG00000022779	-0.17	0.0502815	1
L-Aspartate	ENSBTAG00000023648	-0.22	0.00899188	1
L-Aspartate	ENSBTAG00000031647	-0.25	0.00296505	1
L-Aspartate	ENSBTAG00000031950	-0.24	0.0059173	1
L-Aspartate	ENSBTAG00000037644	0.12	0.161216	1
L-Aspartate	ENSBTAG00000037826	-0.2	0.019559	1
L-Aspartate	ENSBTAG00000039556	-0.23	0.00670595	1
L-Aspartate	ENSBTAG00000046152	-0.22	0.010682	1
L-Aspartate	ENSBTAG00000046158	-0.25	0.00389348	1
L-Aspartate	ENSBTAG00000048720	-0.26	0.00280898	1
L-Aspartate	ENSBTAG00000048737	-0.17	0.0441054	1
L-Aspartate	ENSBTAG00000048835	-0.24	0.0047549	1
L-Aspartate	ENSBTAG00000049416	-0.26	0.00264467	1
L-Aspartate	ENSBTAG00000049808	-0.22	0.010995	1
L-Aspartate	ENSBTAG00000050072	-0.21	0.016227	1
L-Aspartate	ENSBTAG00000050618	-0.19	0.0273082	1
L-Aspartate	ENSBTAG00000051132	-0.25	0.00412615	1
L-Aspartate	ENSBTAG00000051412	0.11	0.207193	1
L-Aspartate	ENSBTAG00000052465	-0.26	0.00192729	1
L-Aspartate	ENSBTAG00000053557	-0.17	0.0426873	1
L-Aspartate	ENSBTAG00000054765	-0.23	0.00733579	1
L-Aspartate	ENSBTAG00000054844	0.11	0.204691	1
L-Aspartate	ENSBTAG00000054882	-0.26	0.00250958	1
L-Carnitine	ENSBTAG00000000783	0.52	1.4171e-10	3.04818e-07
L-Carnitine	ENSBTAG00000001051	0.49	1.66435e-09	3.38529e-06
L-Carnitine	ENSBTAG00000001292	0.16	0.0664993	1
L-Carnitine	ENSBTAG00000001785	0.47	8.24563e-09	1.61944e-05
L-Carnitine	ENSBTAG00000002148	0.45	4.04055e-08	7.61644e-05
L-Carnitine	ENSBTAG00000002233	0.46	1.77257e-08	3.40688e-05
L-Carnitine	ENSBTAG00000002635	0.25	0.00330436	1
L-Carnitine	ENSBTAG00000003353	0.47	7.40977e-09	1.46121e-05
L-Carnitine	ENSBTAG00000003519	0.5	9.41967e-10	1.93857e-06
L-Carnitine	ENSBTAG00000003920	0.44	1.34677e-07	0.000244304
L-Carnitine	ENSBTAG00000004150	0.49	2.38871e-09	4.80131e-06
L-Carnitine	ENSBTAG00000004716	0.39	2.84254e-06	0.00471009
L-Carnitine	ENSBTAG00000004741	0.45	4.59214e-08	8.63782e-05
L-Carnitine	ENSBTAG00000004824	-0.44	1.06466e-07	0.000194833
L-Carnitine	ENSBTAG00000005668	0.5	4.26039e-10	8.94682e-07
L-Carnitine	ENSBTAG00000006156	0.41	6.807e-07	0.00117148
L-Carnitine	ENSBTAG00000006221	0.53	2.35185e-11	5.2117e-08
L-Carnitine	ENSBTAG00000006343	0.55	3.16236e-12	7.22283e-09
L-Carnitine	ENSBTAG00000006354	0.47	8.00099e-09	1.57379e-05
L-Carnitine	ENSBTAG00000006505	0.51	3.89103e-10	8.19974e-07
L-Carnitine	ENSBTAG00000006523	0.53	5.99854e-11	1.30548e-07
L-Carnitine	ENSBTAG00000006904	0.47	8.03963e-09	1.58059e-05
L-Carnitine	ENSBTAG00000006921	0.49	1.08149e-09	2.21489e-06
L-Carnitine	ENSBTAG00000006990	0.46	1.89348e-08	3.63169e-05
L-Carnitine	ENSBTAG00000006999	0.5	7.2818e-10	1.50952e-06
L-Carnitine	ENSBTAG00000007169	0.41	1.00666e-06	0.0017083
L-Carnitine	ENSBTAG00000007239	0.45	2.96488e-08	5.63624e-05
L-Carnitine	ENSBTAG00000007901	0.52	7.41425e-11	1.60815e-07
L-Carnitine	ENSBTAG00000008389	0.44	1.25892e-07	0.00022862
L-Carnitine	ENSBTAG00000008428	0.5	1.01184e-09	2.0763e-06
L-Carnitine	ENSBTAG00000008951	0.5	9.5524e-10	1.96493e-06
L-Carnitine	ENSBTAG00000009773	0.5	6.67403e-10	1.3882e-06
L-Carnitine	ENSBTAG00000010007	0.45	3.25183e-08	6.16872e-05
L-Carnitine	ENSBTAG00000010273	0.5	9.14904e-10	1.88562e-06
L-Carnitine	ENSBTAG00000010464	0.52	1.48479e-10	3.1923e-07
L-Carnitine	ENSBTAG00000011037	0.38	5.02718e-06	0.00820938
L-Carnitine	ENSBTAG00000011465	0.41	9.08457e-07	0.00154619
L-Carnitine	ENSBTAG00000011677	0.51	2.28444e-10	4.86357e-07
L-Carnitine	ENSBTAG00000011990	-0.38	4.36747e-06	0.00717139
L-Carnitine	ENSBTAG00000012403	-0.5	7.1229e-10	1.47729e-06
L-Carnitine	ENSBTAG00000012638	0.5	6.49595e-10	1.35246e-06
L-Carnitine	ENSBTAG00000012640	0.49	2.03251e-09	4.10364e-06
L-Carnitine	ENSBTAG00000013201	0.47	7.32573e-09	1.4461e-05
L-Carnitine	ENSBTAG00000013205	0.45	4.78523e-08	8.99145e-05
L-Carnitine	ENSBTAG00000013290	0.49	2.2014e-09	4.43802e-06
L-Carnitine	ENSBTAG00000013356	0.39	2.74222e-06	0.00454934
L-Carnitine	ENSBTAG00000013368	0.46	2.30811e-08	4.41541e-05
L-Carnitine	ENSBTAG00000013555	0.47	7.27836e-09	1.43748e-05
L-Carnitine	ENSBTAG00000013706	0.49	1.87334e-09	3.79164e-06
L-Carnitine	ENSBTAG00000014046	0.27	0.00188087	1
L-Carnitine	ENSBTAG00000014122	0.53	5.64877e-11	1.23143e-07
L-Carnitine	ENSBTAG00000014149	0.47	8.11363e-09	1.59433e-05
L-Carnitine	ENSBTAG00000015592	0.5	4.82534e-10	1.01187e-06
L-Carnitine	ENSBTAG00000016566	0.5	4.85748e-10	1.01813e-06
L-Carnitine	ENSBTAG00000017251	0.51	3.49229e-10	7.38619e-07
L-Carnitine	ENSBTAG00000017969	0.52	7.85429e-11	1.70202e-07
L-Carnitine	ENSBTAG00000018016	0.4	1.19278e-06	0.00201699
L-Carnitine	ENSBTAG00000018134	0.5	9.35228e-10	1.92563e-06
L-Carnitine	ENSBTAG00000018223	0.54	2.06795e-11	4.59292e-08
L-Carnitine	ENSBTAG00000018280	0.53	4.55822e-11	9.9825e-08
L-Carnitine	ENSBTAG00000018446	0.42	3.01252e-07	0.000532915
L-Carnitine	ENSBTAG00000019330	0.47	9.93756e-09	1.9418e-05
L-Carnitine	ENSBTAG00000019627	0.53	5.25195e-11	1.14703e-07
L-Carnitine	ENSBTAG00000019669	0.48	4.18825e-09	8.33462e-06
L-Carnitine	ENSBTAG00000020257	0.47	1.10843e-08	2.15922e-05
L-Carnitine	ENSBTAG00000020430	0.42	2.83101e-07	0.000502221
L-Carnitine	ENSBTAG00000020580	0.51	1.79566e-10	3.84451e-07
L-Carnitine	ENSBTAG00000020676	0.42	4.24756e-07	0.000745447
L-Carnitine	ENSBTAG00000021240	0.49	1.36292e-09	2.78036e-06
L-Carnitine	ENSBTAG00000021887	0.47	7.43783e-09	1.466e-05
L-Carnitine	ENSBTAG00000022779	0.42	2.86885e-07	0.000508647
L-Carnitine	ENSBTAG00000023648	0.46	2.38494e-08	4.55762e-05
L-Carnitine	ENSBTAG00000031647	0.53	4.82627e-11	1.05599e-07
L-Carnitine	ENSBTAG00000031950	0.5	9.75929e-10	2.00651e-06
L-Carnitine	ENSBTAG00000037644	-0.49	1.25846e-09	2.57103e-06
L-Carnitine	ENSBTAG00000037826	0.44	7.51054e-08	0.00013902
L-Carnitine	ENSBTAG00000039556	0.5	8.64303e-10	1.78565e-06
L-Carnitine	ENSBTAG00000046152	0.49	1.83104e-09	3.70969e-06
L-Carnitine	ENSBTAG00000046158	0.57	3.24407e-13	7.73062e-10
L-Carnitine	ENSBTAG00000048720	0.51	1.66553e-10	3.56923e-07
L-Carnitine	ENSBTAG00000048737	0.4	1.89026e-06	0.0031643
L-Carnitine	ENSBTAG00000048835	0.51	3.58761e-10	7.58062e-07
L-Carnitine	ENSBTAG00000049416	0.49	1.06325e-09	2.17966e-06
L-Carnitine	ENSBTAG00000049808	0.52	8.10885e-11	1.75638e-07
L-Carnitine	ENSBTAG00000050072	0.41	8.31493e-07	0.00142019
L-Carnitine	ENSBTAG00000050618	0.49	1.37671e-09	2.80593e-06
L-Carnitine	ENSBTAG00000051132	0.52	1.3451e-10	2.896e-07
L-Carnitine	ENSBTAG00000051412	-0.51	3.88377e-10	8.19087e-07
L-Carnitine	ENSBTAG00000052465	0.45	3.22086e-08	6.11319e-05
L-Carnitine	ENSBTAG00000053557	0.4	1.87526e-06	0.00314106
L-Carnitine	ENSBTAG00000054765	0.48	3.25505e-09	6.49382e-06
L-Carnitine	ENSBTAG00000054844	-0.51	3.94637e-10	8.30711e-07
L-Carnitine	ENSBTAG00000054882	0.51	1.65611e-10	3.5507e-07
L-Glutamic acid	ENSBTAG00000000783	-0.58	1.34559e-13	3.26575e-10
L-Glutamic acid	ENSBTAG00000001051	-0.64	0	0
L-Glutamic acid	ENSBTAG00000001292	-0.24	0.00442022	1
L-Glutamic acid	ENSBTAG00000001785	-0.56	2.20535e-12	5.08113e-09
L-Glutamic acid	ENSBTAG00000002148	-0.62	6.66134e-16	1.75793e-12
L-Glutamic acid	ENSBTAG00000002233	-0.6	1.37668e-14	3.49539e-11
L-Glutamic acid	ENSBTAG00000002635	-0.31	0.000275438	0.412123
L-Glutamic acid	ENSBTAG00000003353	-0.59	4.88498e-14	1.21148e-10
L-Glutamic acid	ENSBTAG00000003519	-0.64	0	0
L-Glutamic acid	ENSBTAG00000003920	-0.56	1.16929e-12	2.72678e-09
L-Glutamic acid	ENSBTAG00000004150	-0.6	1.4877e-14	3.76983e-11
L-Glutamic acid	ENSBTAG00000004716	-0.49	1.70532e-09	3.4635e-06
L-Glutamic acid	ENSBTAG00000004741	-0.62	4.44089e-16	1.18039e-12
L-Glutamic acid	ENSBTAG00000004824	0.44	6.88452e-08	0.000127846
L-Glutamic acid	ENSBTAG00000005668	-0.67	0	0
L-Glutamic acid	ENSBTAG00000006156	-0.54	1.90776e-11	4.24095e-08
L-Glutamic acid	ENSBTAG00000006221	-0.65	0	0
L-Glutamic acid	ENSBTAG00000006343	-0.65	0	0
L-Glutamic acid	ENSBTAG00000006354	-0.59	4.92939e-14	1.222e-10
L-Glutamic acid	ENSBTAG00000006505	-0.64	0	0
L-Glutamic acid	ENSBTAG00000006523	-0.64	0	0
L-Glutamic acid	ENSBTAG00000006904	-0.62	1.9984e-15	5.22182e-12
L-Glutamic acid	ENSBTAG00000006921	-0.65	0	0
L-Glutamic acid	ENSBTAG00000006990	-0.55	4.23528e-12	9.63526e-09
L-Glutamic acid	ENSBTAG00000006999	-0.68	0	0
L-Glutamic acid	ENSBTAG00000007169	-0.62	1.33227e-15	3.49588e-12
L-Glutamic acid	ENSBTAG00000007239	-0.61	7.32747e-15	1.8751e-11
L-Glutamic acid	ENSBTAG00000007901	-0.66	0	0
L-Glutamic acid	ENSBTAG00000008389	-0.51	3.09133e-10	6.54744e-07
L-Glutamic acid	ENSBTAG00000008428	-0.59	3.24185e-14	8.0949e-11
L-Glutamic acid	ENSBTAG00000008951	-0.59	5.37348e-14	1.33101e-10
L-Glutamic acid	ENSBTAG00000009773	-0.65	0	0
L-Glutamic acid	ENSBTAG00000010007	-0.63	4.44089e-16	1.18039e-12
L-Glutamic acid	ENSBTAG00000010273	-0.67	0	0
L-Glutamic acid	ENSBTAG00000010464	-0.61	4.44089e-15	1.14797e-11
L-Glutamic acid	ENSBTAG00000011037	-0.61	3.10862e-15	8.07619e-12
L-Glutamic acid	ENSBTAG00000011465	-0.54	1.48219e-11	3.30528e-08
L-Glutamic acid	ENSBTAG00000011677	-0.67	0	0
L-Glutamic acid	ENSBTAG00000011990	0.47	1.18609e-08	2.30339e-05
L-Glutamic acid	ENSBTAG00000012403	0.45	5.178e-08	9.68804e-05
L-Glutamic acid	ENSBTAG00000012638	-0.64	0	0
L-Glutamic acid	ENSBTAG00000012640	-0.63	4.44089e-16	1.18039e-12
L-Glutamic acid	ENSBTAG00000013201	-0.62	1.33227e-15	3.49588e-12
L-Glutamic acid	ENSBTAG00000013205	-0.59	3.86358e-14	9.62418e-11
L-Glutamic acid	ENSBTAG00000013290	-0.61	5.32907e-15	1.37277e-11
L-Glutamic acid	ENSBTAG00000013356	-0.43	1.8893e-07	0.00033894
L-Glutamic acid	ENSBTAG00000013368	-0.58	2.34257e-13	5.62451e-10
L-Glutamic acid	ENSBTAG00000013555	-0.62	8.88178e-16	2.33857e-12
L-Glutamic acid	ENSBTAG00000013706	-0.6	1.19904e-14	3.05156e-11
L-Glutamic acid	ENSBTAG00000014046	-0.35	3.12302e-05	0.0494686
L-Glutamic acid	ENSBTAG00000014122	-0.67	0	0
L-Glutamic acid	ENSBTAG00000014149	-0.62	1.33227e-15	3.49588e-12
L-Glutamic acid	ENSBTAG00000015592	-0.64	0	0
L-Glutamic acid	ENSBTAG00000016566	-0.59	3.9968e-14	9.94804e-11
L-Glutamic acid	ENSBTAG00000017251	-0.61	7.10543e-15	1.82183e-11
L-Glutamic acid	ENSBTAG00000017969	-0.61	3.10862e-15	8.07619e-12
L-Glutamic acid	ENSBTAG00000018016	-0.57	3.11307e-13	7.42467e-10
L-Glutamic acid	ENSBTAG00000018134	-0.64	0	0
L-Glutamic acid	ENSBTAG00000018223	-0.7	0	0
L-Glutamic acid	ENSBTAG00000018280	-0.6	8.65974e-15	2.2117e-11
L-Glutamic acid	ENSBTAG00000018446	-0.51	2.34437e-10	4.98647e-07
L-Glutamic acid	ENSBTAG00000019330	-0.63	4.44089e-16	1.18039e-12
L-Glutamic acid	ENSBTAG00000019627	-0.64	0	0
L-Glutamic acid	ENSBTAG00000019669	-0.63	4.44089e-16	1.18039e-12
L-Glutamic acid	ENSBTAG00000020257	-0.58	1.16795e-13	2.84396e-10
L-Glutamic acid	ENSBTAG00000020430	-0.57	6.13731e-13	1.44472e-09
L-Glutamic acid	ENSBTAG00000020580	-0.64	0	0
L-Glutamic acid	ENSBTAG00000020676	-0.57	8.10463e-13	1.90378e-09
L-Glutamic acid	ENSBTAG00000021240	-0.65	0	0
L-Glutamic acid	ENSBTAG00000021887	-0.6	1.66533e-14	4.21328e-11
L-Glutamic acid	ENSBTAG00000022779	-0.54	1.05447e-11	2.36623e-08
L-Glutamic acid	ENSBTAG00000023648	-0.61	6.66134e-15	1.70997e-11
L-Glutamic acid	ENSBTAG00000031647	-0.71	0	0
L-Glutamic acid	ENSBTAG00000031950	-0.63	4.44089e-16	1.18039e-12
L-Glutamic acid	ENSBTAG00000037644	0.41	7.71318e-07	0.0013205
L-Glutamic acid	ENSBTAG00000037826	-0.57	3.42615e-13	8.15766e-10
L-Glutamic acid	ENSBTAG00000039556	-0.64	0	0
L-Glutamic acid	ENSBTAG00000046152	-0.59	2.93099e-14	7.32161e-11
L-Glutamic acid	ENSBTAG00000046158	-0.69	0	0
L-Glutamic acid	ENSBTAG00000048720	-0.55	3.82316e-12	8.70563e-09
L-Glutamic acid	ENSBTAG00000048737	-0.51	3.88982e-10	8.19974e-07
L-Glutamic acid	ENSBTAG00000048835	-0.59	3.81917e-14	9.52501e-11
L-Glutamic acid	ENSBTAG00000049416	-0.61	2.66454e-15	6.93846e-12
L-Glutamic acid	ENSBTAG00000049808	-0.67	0	0
L-Glutamic acid	ENSBTAG00000050072	-0.49	1.54094e-09	3.13735e-06
L-Glutamic acid	ENSBTAG00000050618	-0.62	4.44089e-16	1.18039e-12
L-Glutamic acid	ENSBTAG00000051132	-0.59	6.57252e-14	1.6221e-10
L-Glutamic acid	ENSBTAG00000051412	0.44	8.63599e-08	0.000158989
L-Glutamic acid	ENSBTAG00000052465	-0.58	2.03171e-13	4.89033e-10
L-Glutamic acid	ENSBTAG00000053557	-0.53	3.88436e-11	8.54559e-08
L-Glutamic acid	ENSBTAG00000054765	-0.58	2.02949e-13	4.88701e-10
L-Glutamic acid	ENSBTAG00000054844	0.44	7.78333e-08	0.000143758
L-Glutamic acid	ENSBTAG00000054882	-0.59	8.28226e-14	2.03329e-10
L-Glutamine	ENSBTAG00000000783	-0.55	8.12195e-12	1.82825e-08
L-Glutamine	ENSBTAG00000001051	-0.58	1.69864e-13	4.10052e-10
L-Glutamine	ENSBTAG00000001292	-0.17	0.0555106	1
L-Glutamine	ENSBTAG00000001785	-0.56	2.53686e-12	5.83224e-09
L-Glutamine	ENSBTAG00000002148	-0.6	1.35447e-14	3.44171e-11
L-Glutamine	ENSBTAG00000002233	-0.6	2.39808e-14	6.02158e-11
L-Glutamine	ENSBTAG00000002635	-0.18	0.039898	1
L-Glutamine	ENSBTAG00000003353	-0.6	9.54792e-15	2.43376e-11
L-Glutamine	ENSBTAG00000003519	-0.58	2.93099e-13	7.00214e-10
L-Glutamine	ENSBTAG00000003920	-0.53	3.97629e-11	8.73193e-08
L-Glutamine	ENSBTAG00000004150	-0.51	2.0623e-10	4.40095e-07
L-Glutamine	ENSBTAG00000004716	-0.26	0.00228893	1
L-Glutamine	ENSBTAG00000004741	-0.54	1.56115e-11	3.47824e-08
L-Glutamine	ENSBTAG00000004824	0.49	1.53881e-09	3.13456e-06
L-Glutamine	ENSBTAG00000005668	-0.56	2.01617e-12	4.65534e-09
L-Glutamine	ENSBTAG00000006156	-0.59	5.66214e-14	1.40081e-10
L-Glutamine	ENSBTAG00000006221	-0.61	2.88658e-15	7.50799e-12
L-Glutamine	ENSBTAG00000006343	-0.51	1.72904e-10	3.7036e-07
L-Glutamine	ENSBTAG00000006354	-0.51	2.62001e-10	5.5649e-07
L-Glutamine	ENSBTAG00000006505	-0.58	1.00808e-13	2.46375e-10
L-Glutamine	ENSBTAG00000006523	-0.61	7.10543e-15	1.82183e-11
L-Glutamine	ENSBTAG00000006904	-0.51	1.81625e-10	3.88677e-07
L-Glutamine	ENSBTAG00000006921	-0.61	4.44089e-15	1.14797e-11
L-Glutamine	ENSBTAG00000006990	-0.52	7.08562e-11	1.539e-07
L-Glutamine	ENSBTAG00000006999	-0.6	2.04281e-14	5.14584e-11
L-Glutamine	ENSBTAG00000007169	-0.55	6.92024e-12	1.5619e-08
L-Glutamine	ENSBTAG00000007239	-0.58	1.76525e-13	4.25778e-10
L-Glutamine	ENSBTAG00000007901	-0.6	8.65974e-15	2.2117e-11
L-Glutamine	ENSBTAG00000008389	-0.45	4.92927e-08	9.23252e-05
L-Glutamine	ENSBTAG00000008428	-0.58	1.02363e-13	2.49868e-10
L-Glutamine	ENSBTAG00000008951	-0.58	2.30926e-13	5.54915e-10
L-Glutamine	ENSBTAG00000009773	-0.61	5.32907e-15	1.37277e-11
L-Glutamine	ENSBTAG00000010007	-0.53	5.18767e-11	1.13402e-07
L-Glutamine	ENSBTAG00000010273	-0.59	8.23785e-14	2.02322e-10
L-Glutamine	ENSBTAG00000010464	-0.57	5.42677e-13	1.28235e-09
L-Glutamine	ENSBTAG00000011037	-0.55	3.747e-12	8.54316e-09
L-Glutamine	ENSBTAG00000011465	-0.47	9.3982e-09	1.84111e-05
L-Glutamine	ENSBTAG00000011677	-0.6	1.95399e-14	4.92992e-11
L-Glutamine	ENSBTAG00000011990	0.45	4.81494e-08	9.04246e-05
L-Glutamine	ENSBTAG00000012403	0.43	1.83616e-07	0.000329591
L-Glutamine	ENSBTAG00000012638	-0.58	2.96874e-13	7.08638e-10
L-Glutamine	ENSBTAG00000012640	-0.57	5.53113e-13	1.3059e-09
L-Glutamine	ENSBTAG00000013201	-0.57	3.45501e-13	8.22292e-10
L-Glutamine	ENSBTAG00000013205	-0.55	4.55369e-12	1.03505e-08
L-Glutamine	ENSBTAG00000013290	-0.6	2.19824e-14	5.53077e-11
L-Glutamine	ENSBTAG00000013356	-0.31	0.000234749	0.353767
L-Glutamine	ENSBTAG00000013368	-0.55	7.00928e-12	1.58129e-08
L-Glutamine	ENSBTAG00000013555	-0.63	0	0
L-Glutamine	ENSBTAG00000013706	-0.61	3.77476e-15	9.7653e-12
L-Glutamine	ENSBTAG00000014046	-0.3	0.000381514	0.560063
L-Glutamine	ENSBTAG00000014122	-0.62	1.33227e-15	3.49588e-12
L-Glutamine	ENSBTAG00000014149	-0.47	6.31313e-09	1.24937e-05
L-Glutamine	ENSBTAG00000015592	-0.59	5.68434e-14	1.40517e-10
L-Glutamine	ENSBTAG00000016566	-0.5	5.95471e-10	1.24334e-06
L-Glutamine	ENSBTAG00000017251	-0.55	2.97407e-12	6.8017e-09
L-Glutamine	ENSBTAG00000017969	-0.64	0	0
L-Glutamine	ENSBTAG00000018016	-0.47	9.8051e-09	1.9169e-05
L-Glutamine	ENSBTAG00000018134	-0.57	4.47642e-13	1.06046e-09
L-Glutamine	ENSBTAG00000018223	-0.59	3.95239e-14	9.84145e-11
L-Glutamine	ENSBTAG00000018280	-0.59	5.973e-14	1.47533e-10
L-Glutamine	ENSBTAG00000018446	-0.51	2.01573e-10	4.30762e-07
L-Glutamine	ENSBTAG00000019330	-0.63	0	0
L-Glutamine	ENSBTAG00000019627	-0.55	4.79083e-12	1.08848e-08
L-Glutamine	ENSBTAG00000019669	-0.58	1.32783e-13	3.2253e-10
L-Glutamine	ENSBTAG00000020257	-0.61	7.10543e-15	1.82183e-11
L-Glutamine	ENSBTAG00000020430	-0.58	2.54241e-13	6.09161e-10
L-Glutamine	ENSBTAG00000020580	-0.6	2.22045e-14	5.58443e-11
L-Glutamine	ENSBTAG00000020676	-0.52	1.22605e-10	2.64214e-07
L-Glutamine	ENSBTAG00000021240	-0.59	4.30767e-14	1.07003e-10
L-Glutamine	ENSBTAG00000021887	-0.52	1.58738e-10	3.40652e-07
L-Glutamine	ENSBTAG00000022779	-0.49	2.32429e-09	4.6788e-06
L-Glutamine	ENSBTAG00000023648	-0.59	6.88338e-14	1.69675e-10
L-Glutamine	ENSBTAG00000031647	-0.61	4.44089e-15	1.14797e-11
L-Glutamine	ENSBTAG00000031950	-0.61	2.22045e-15	5.79982e-12
L-Glutamine	ENSBTAG00000037644	0.44	8.69779e-08	0.000160039
L-Glutamine	ENSBTAG00000037826	-0.49	1.07339e-09	2.19938e-06
L-Glutamine	ENSBTAG00000039556	-0.56	1.41975e-12	3.29666e-09
L-Glutamine	ENSBTAG00000046152	-0.57	3.5838e-13	8.52228e-10
L-Glutamine	ENSBTAG00000046158	-0.59	4.55191e-14	1.12933e-10
L-Glutamine	ENSBTAG00000048720	-0.51	2.82857e-10	5.9994e-07
L-Glutamine	ENSBTAG00000048737	-0.4	1.65226e-06	0.00276919
L-Glutamine	ENSBTAG00000048835	-0.57	3.70148e-13	8.79472e-10
L-Glutamine	ENSBTAG00000049416	-0.61	2.44249e-15	6.37001e-12
L-Glutamine	ENSBTAG00000049808	-0.63	4.44089e-16	1.18039e-12
L-Glutamine	ENSBTAG00000050072	-0.44	9.09898e-08	0.000167148
L-Glutamine	ENSBTAG00000050618	-0.61	5.32907e-15	1.37277e-11
L-Glutamine	ENSBTAG00000051132	-0.56	2.40163e-12	5.52855e-09
L-Glutamine	ENSBTAG00000051412	0.46	2.95111e-08	5.61301e-05
L-Glutamine	ENSBTAG00000052465	-0.61	7.54952e-15	1.93117e-11
L-Glutamine	ENSBTAG00000053557	-0.42	3.79056e-07	0.000667518
L-Glutamine	ENSBTAG00000054765	-0.56	2.29905e-12	5.29471e-09
L-Glutamine	ENSBTAG00000054844	0.45	3.11291e-08	5.91142e-05
L-Glutamine	ENSBTAG00000054882	-0.56	1.49081e-12	3.45868e-09
L-Lactic acid	ENSBTAG00000000783	0.1	0.272295	1
L-Lactic acid	ENSBTAG00000001051	0.08	0.353163	1
L-Lactic acid	ENSBTAG00000001292	0.2	0.0210429	1
L-Lactic acid	ENSBTAG00000001785	0.03	0.722574	1
L-Lactic acid	ENSBTAG00000002148	0.09	0.297932	1
L-Lactic acid	ENSBTAG00000002233	0.13	0.133768	1
L-Lactic acid	ENSBTAG00000002635	0.26	0.00237413	1
L-Lactic acid	ENSBTAG00000003353	0.05	0.570061	1
L-Lactic acid	ENSBTAG00000003519	0.12	0.175161	1
L-Lactic acid	ENSBTAG00000003920	0.1	0.225744	1
L-Lactic acid	ENSBTAG00000004150	0.17	0.0490926	1
L-Lactic acid	ENSBTAG00000004716	0.09	0.301359	1
L-Lactic acid	ENSBTAG00000004741	0.08	0.330843	1
L-Lactic acid	ENSBTAG00000004824	-0.08	0.365183	1
L-Lactic acid	ENSBTAG00000005668	0.17	0.0520063	1
L-Lactic acid	ENSBTAG00000006156	0.11	0.189598	1
L-Lactic acid	ENSBTAG00000006221	0.13	0.132842	1
L-Lactic acid	ENSBTAG00000006343	0.18	0.0405898	1
L-Lactic acid	ENSBTAG00000006354	0.13	0.127497	1
L-Lactic acid	ENSBTAG00000006505	0.15	0.091361	1
L-Lactic acid	ENSBTAG00000006523	0.1	0.269559	1
L-Lactic acid	ENSBTAG00000006904	0.09	0.321551	1
L-Lactic acid	ENSBTAG00000006921	0.11	0.184267	1
L-Lactic acid	ENSBTAG00000006990	-0.01	0.884416	1
L-Lactic acid	ENSBTAG00000006999	0.1	0.229919	1
L-Lactic acid	ENSBTAG00000007169	0.1	0.26017	1
L-Lactic acid	ENSBTAG00000007239	0.14	0.104836	1
L-Lactic acid	ENSBTAG00000007901	0.15	0.0850537	1
L-Lactic acid	ENSBTAG00000008389	0.12	0.182283	1
L-Lactic acid	ENSBTAG00000008428	0.13	0.142374	1
L-Lactic acid	ENSBTAG00000008951	0.16	0.0582669	1
L-Lactic acid	ENSBTAG00000009773	0.12	0.15981	1
L-Lactic acid	ENSBTAG00000010007	0.15	0.0863098	1
L-Lactic acid	ENSBTAG00000010273	0.2	0.0191762	1
L-Lactic acid	ENSBTAG00000010464	0.14	0.111701	1
L-Lactic acid	ENSBTAG00000011037	0.09	0.286135	1
L-Lactic acid	ENSBTAG00000011465	0.01	0.916168	1
L-Lactic acid	ENSBTAG00000011677	0.08	0.336803	1
L-Lactic acid	ENSBTAG00000011990	-0.11	0.215516	1
L-Lactic acid	ENSBTAG00000012403	-0.06	0.470989	1
L-Lactic acid	ENSBTAG00000012638	0.14	0.0967346	1
L-Lactic acid	ENSBTAG00000012640	0.16	0.0614834	1
L-Lactic acid	ENSBTAG00000013201	0.11	0.223955	1
L-Lactic acid	ENSBTAG00000013205	0.2	0.0197616	1
L-Lactic acid	ENSBTAG00000013290	0.13	0.1423	1
L-Lactic acid	ENSBTAG00000013356	0.28	0.00102611	1
L-Lactic acid	ENSBTAG00000013368	0.19	0.0312835	1
L-Lactic acid	ENSBTAG00000013555	0.12	0.169461	1
L-Lactic acid	ENSBTAG00000013706	0.17	0.0474555	1
L-Lactic acid	ENSBTAG00000014046	0.19	0.0315768	1
L-Lactic acid	ENSBTAG00000014122	0.13	0.128184	1
L-Lactic acid	ENSBTAG00000014149	0.11	0.214997	1
L-Lactic acid	ENSBTAG00000015592	0.13	0.143435	1
L-Lactic acid	ENSBTAG00000016566	0.13	0.135607	1
L-Lactic acid	ENSBTAG00000017251	0.14	0.0948059	1
L-Lactic acid	ENSBTAG00000017969	0.11	0.209481	1
L-Lactic acid	ENSBTAG00000018016	0.06	0.465018	1
L-Lactic acid	ENSBTAG00000018134	0.17	0.0485544	1
L-Lactic acid	ENSBTAG00000018223	0.09	0.279398	1
L-Lactic acid	ENSBTAG00000018280	0.13	0.123681	1
L-Lactic acid	ENSBTAG00000018446	0.14	0.110007	1
L-Lactic acid	ENSBTAG00000019330	0.13	0.121625	1
L-Lactic acid	ENSBTAG00000019627	0.14	0.104832	1
L-Lactic acid	ENSBTAG00000019669	0.19	0.0264617	1
L-Lactic acid	ENSBTAG00000020257	0.09	0.281089	1
L-Lactic acid	ENSBTAG00000020430	0.1	0.233499	1
L-Lactic acid	ENSBTAG00000020580	0.15	0.0873727	1
L-Lactic acid	ENSBTAG00000020676	0.16	0.0670128	1
L-Lactic acid	ENSBTAG00000021240	0.17	0.055548	1
L-Lactic acid	ENSBTAG00000021887	0.08	0.345603	1
L-Lactic acid	ENSBTAG00000022779	0.05	0.551854	1
L-Lactic acid	ENSBTAG00000023648	0.01	0.930053	1
L-Lactic acid	ENSBTAG00000031647	0.1	0.235746	1
L-Lactic acid	ENSBTAG00000031950	0.14	0.116222	1
L-Lactic acid	ENSBTAG00000037644	-0.12	0.150596	1
L-Lactic acid	ENSBTAG00000037826	-0.05	0.577372	1
L-Lactic acid	ENSBTAG00000039556	0.15	0.0855776	1
L-Lactic acid	ENSBTAG00000046152	0.11	0.191544	1
L-Lactic acid	ENSBTAG00000046158	0.13	0.124904	1
L-Lactic acid	ENSBTAG00000048720	0.21	0.0154014	1
L-Lactic acid	ENSBTAG00000048737	0.07	0.43393	1
L-Lactic acid	ENSBTAG00000048835	0.2	0.0187833	1
L-Lactic acid	ENSBTAG00000049416	0.14	0.10571	1
L-Lactic acid	ENSBTAG00000049808	0.12	0.165586	1
L-Lactic acid	ENSBTAG00000050072	0.08	0.385968	1
L-Lactic acid	ENSBTAG00000050618	0.17	0.05191	1
L-Lactic acid	ENSBTAG00000051132	0.22	0.0107075	1
L-Lactic acid	ENSBTAG00000051412	-0.03	0.726532	1
L-Lactic acid	ENSBTAG00000052465	0.07	0.405245	1
L-Lactic acid	ENSBTAG00000053557	0.13	0.135731	1
L-Lactic acid	ENSBTAG00000054765	0.09	0.293152	1
L-Lactic acid	ENSBTAG00000054844	-0.03	0.724563	1
L-Lactic acid	ENSBTAG00000054882	0.22	0.00983582	1
L-Leucine	ENSBTAG00000000783	0.27	0.00128768	1
L-Leucine	ENSBTAG00000001051	0.29	0.000719326	1
L-Leucine	ENSBTAG00000001292	0.08	0.372806	1
L-Leucine	ENSBTAG00000001785	0.24	0.00502979	1
L-Leucine	ENSBTAG00000002148	0.21	0.0135753	1
L-Leucine	ENSBTAG00000002233	0.16	0.0661417	1
L-Leucine	ENSBTAG00000002635	0.13	0.118989	1
L-Leucine	ENSBTAG00000003353	0.26	0.00212181	1
L-Leucine	ENSBTAG00000003519	0.26	0.00255728	1
L-Leucine	ENSBTAG00000003920	0.18	0.0388654	1
L-Leucine	ENSBTAG00000004150	0.23	0.0080593	1
L-Leucine	ENSBTAG00000004716	0.25	0.00357076	1
L-Leucine	ENSBTAG00000004741	0.26	0.00242523	1
L-Leucine	ENSBTAG00000004824	-0.2	0.0176427	1
L-Leucine	ENSBTAG00000005668	0.3	0.000443991	0.645563
L-Leucine	ENSBTAG00000006156	0.16	0.0665741	1
L-Leucine	ENSBTAG00000006221	0.22	0.0112206	1
L-Leucine	ENSBTAG00000006343	0.28	0.000956917	1
L-Leucine	ENSBTAG00000006354	0.2	0.0219586	1
L-Leucine	ENSBTAG00000006505	0.23	0.00841001	1
L-Leucine	ENSBTAG00000006523	0.25	0.0038948	1
L-Leucine	ENSBTAG00000006904	0.21	0.0160149	1
L-Leucine	ENSBTAG00000006921	0.28	0.00114911	1
L-Leucine	ENSBTAG00000006990	0.25	0.00368634	1
L-Leucine	ENSBTAG00000006999	0.28	0.000920141	1
L-Leucine	ENSBTAG00000007169	0.17	0.0539279	1
L-Leucine	ENSBTAG00000007239	0.19	0.0262857	1
L-Leucine	ENSBTAG00000007901	0.25	0.00331015	1
L-Leucine	ENSBTAG00000008389	0.3	0.000499927	0.720895
L-Leucine	ENSBTAG00000008428	0.21	0.016822	1
L-Leucine	ENSBTAG00000008951	0.14	0.104175	1
L-Leucine	ENSBTAG00000009773	0.25	0.00371738	1
L-Leucine	ENSBTAG00000010007	0.22	0.0114353	1
L-Leucine	ENSBTAG00000010273	0.24	0.00563361	1
L-Leucine	ENSBTAG00000010464	0.19	0.0277095	1
L-Leucine	ENSBTAG00000011037	0.18	0.0358487	1
L-Leucine	ENSBTAG00000011465	0.21	0.01256	1
L-Leucine	ENSBTAG00000011677	0.29	0.000772282	1
L-Leucine	ENSBTAG00000011990	-0.17	0.0438036	1
L-Leucine	ENSBTAG00000012403	-0.27	0.0017889	1
L-Leucine	ENSBTAG00000012638	0.23	0.00671818	1
L-Leucine	ENSBTAG00000012640	0.23	0.00752365	1
L-Leucine	ENSBTAG00000013201	0.19	0.0235615	1
L-Leucine	ENSBTAG00000013205	0.22	0.00948486	1
L-Leucine	ENSBTAG00000013290	0.19	0.0297753	1
L-Leucine	ENSBTAG00000013356	0.24	0.00460039	1
L-Leucine	ENSBTAG00000013368	0.23	0.00753348	1
L-Leucine	ENSBTAG00000013555	0.22	0.0096848	1
L-Leucine	ENSBTAG00000013706	0.19	0.0310348	1
L-Leucine	ENSBTAG00000014046	0.13	0.124887	1
L-Leucine	ENSBTAG00000014122	0.25	0.00326703	1
L-Leucine	ENSBTAG00000014149	0.29	0.000516349	0.743026
L-Leucine	ENSBTAG00000015592	0.25	0.00324658	1
L-Leucine	ENSBTAG00000016566	0.26	0.00263071	1
L-Leucine	ENSBTAG00000017251	0.25	0.00333359	1
L-Leucine	ENSBTAG00000017969	0.21	0.0139895	1
L-Leucine	ENSBTAG00000018016	0.25	0.00338003	1
L-Leucine	ENSBTAG00000018134	0.23	0.00674254	1
L-Leucine	ENSBTAG00000018223	0.29	0.000728761	1
L-Leucine	ENSBTAG00000018280	0.2	0.0200672	1
L-Leucine	ENSBTAG00000018446	0.18	0.0348225	1
L-Leucine	ENSBTAG00000019330	0.18	0.0417796	1
L-Leucine	ENSBTAG00000019627	0.23	0.00783371	1
L-Leucine	ENSBTAG00000019669	0.23	0.00836339	1
L-Leucine	ENSBTAG00000020257	0.16	0.0631264	1
L-Leucine	ENSBTAG00000020430	0.16	0.0705183	1
L-Leucine	ENSBTAG00000020580	0.23	0.00654087	1
L-Leucine	ENSBTAG00000020676	0.17	0.0547651	1
L-Leucine	ENSBTAG00000021240	0.26	0.00225302	1
L-Leucine	ENSBTAG00000021887	0.3	0.000430378	0.627922
L-Leucine	ENSBTAG00000022779	0.19	0.0267225	1
L-Leucine	ENSBTAG00000023648	0.25	0.00406937	1
L-Leucine	ENSBTAG00000031647	0.3	0.000331641	0.490829
L-Leucine	ENSBTAG00000031950	0.22	0.00873715	1
L-Leucine	ENSBTAG00000037644	-0.22	0.0107492	1
L-Leucine	ENSBTAG00000037826	0.21	0.0131821	1
L-Leucine	ENSBTAG00000039556	0.26	0.00212983	1
L-Leucine	ENSBTAG00000046152	0.18	0.0362822	1
L-Leucine	ENSBTAG00000046158	0.32	0.000133821	0.205683
L-Leucine	ENSBTAG00000048720	0.19	0.024255	1
L-Leucine	ENSBTAG00000048737	0.24	0.00577881	1
L-Leucine	ENSBTAG00000048835	0.2	0.0224584	1
L-Leucine	ENSBTAG00000049416	0.22	0.0104872	1
L-Leucine	ENSBTAG00000049808	0.27	0.00157115	1
L-Leucine	ENSBTAG00000050072	0.16	0.060652	1
L-Leucine	ENSBTAG00000050618	0.22	0.0121899	1
L-Leucine	ENSBTAG00000051132	0.2	0.0210525	1
L-Leucine	ENSBTAG00000051412	-0.27	0.00129734	1
L-Leucine	ENSBTAG00000052465	0.19	0.0307738	1
L-Leucine	ENSBTAG00000053557	0.24	0.00432969	1
L-Leucine	ENSBTAG00000054765	0.22	0.0117283	1
L-Leucine	ENSBTAG00000054844	-0.27	0.00125145	1
L-Leucine	ENSBTAG00000054882	0.18	0.0329775	1
L-Lysine	ENSBTAG00000000783	0.19	0.0235049	1
L-Lysine	ENSBTAG00000001051	0.23	0.00844302	1
L-Lysine	ENSBTAG00000001292	0.06	0.4678	1
L-Lysine	ENSBTAG00000001785	0.15	0.0914183	1
L-Lysine	ENSBTAG00000002148	0.13	0.146576	1
L-Lysine	ENSBTAG00000002233	0.15	0.0867853	1
L-Lysine	ENSBTAG00000002635	0.13	0.136903	1
L-Lysine	ENSBTAG00000003353	0.17	0.0524322	1
L-Lysine	ENSBTAG00000003519	0.23	0.00728121	1
L-Lysine	ENSBTAG00000003920	0.21	0.0163391	1
L-Lysine	ENSBTAG00000004150	0.17	0.0525866	1
L-Lysine	ENSBTAG00000004716	0.19	0.0235335	1
L-Lysine	ENSBTAG00000004741	0.2	0.0189721	1
L-Lysine	ENSBTAG00000004824	-0.19	0.0243561	1
L-Lysine	ENSBTAG00000005668	0.2	0.017914	1
L-Lysine	ENSBTAG00000006156	0.1	0.251993	1
L-Lysine	ENSBTAG00000006221	0.18	0.0323133	1
L-Lysine	ENSBTAG00000006343	0.27	0.0017879	1
L-Lysine	ENSBTAG00000006354	0.12	0.173563	1
L-Lysine	ENSBTAG00000006505	0.17	0.0473897	1
L-Lysine	ENSBTAG00000006523	0.14	0.0989802	1
L-Lysine	ENSBTAG00000006904	0.18	0.0373261	1
L-Lysine	ENSBTAG00000006921	0.17	0.0557455	1
L-Lysine	ENSBTAG00000006990	0.24	0.00463715	1
L-Lysine	ENSBTAG00000006999	0.23	0.00760905	1
L-Lysine	ENSBTAG00000007169	0.15	0.0757262	1
L-Lysine	ENSBTAG00000007239	0.19	0.0268949	1
L-Lysine	ENSBTAG00000007901	0.2	0.0191466	1
L-Lysine	ENSBTAG00000008389	0.2	0.0194545	1
L-Lysine	ENSBTAG00000008428	0.15	0.0810831	1
L-Lysine	ENSBTAG00000008951	0.12	0.18337	1
L-Lysine	ENSBTAG00000009773	0.19	0.0246903	1
L-Lysine	ENSBTAG00000010007	0.17	0.0441699	1
L-Lysine	ENSBTAG00000010273	0.21	0.0141603	1
L-Lysine	ENSBTAG00000010464	0.11	0.218391	1
L-Lysine	ENSBTAG00000011037	0.23	0.00825239	1
L-Lysine	ENSBTAG00000011465	0.13	0.138169	1
L-Lysine	ENSBTAG00000011677	0.21	0.0155312	1
L-Lysine	ENSBTAG00000011990	-0.21	0.0150547	1
L-Lysine	ENSBTAG00000012403	-0.26	0.00207191	1
L-Lysine	ENSBTAG00000012638	0.17	0.0476949	1
L-Lysine	ENSBTAG00000012640	0.17	0.0523373	1
L-Lysine	ENSBTAG00000013201	0.12	0.149523	1
L-Lysine	ENSBTAG00000013205	0.14	0.111729	1
L-Lysine	ENSBTAG00000013290	0.11	0.213524	1
L-Lysine	ENSBTAG00000013356	0.17	0.0425706	1
L-Lysine	ENSBTAG00000013368	0.17	0.0434197	1
L-Lysine	ENSBTAG00000013555	0.14	0.111115	1
L-Lysine	ENSBTAG00000013706	0.14	0.1067	1
L-Lysine	ENSBTAG00000014046	0.03	0.730141	1
L-Lysine	ENSBTAG00000014122	0.19	0.0304242	1
L-Lysine	ENSBTAG00000014149	0.23	0.00616531	1
L-Lysine	ENSBTAG00000015592	0.2	0.0229961	1
L-Lysine	ENSBTAG00000016566	0.22	0.0103828	1
L-Lysine	ENSBTAG00000017251	0.17	0.0480526	1
L-Lysine	ENSBTAG00000017969	0.16	0.067027	1
L-Lysine	ENSBTAG00000018016	0.15	0.0901881	1
L-Lysine	ENSBTAG00000018134	0.18	0.0401953	1
L-Lysine	ENSBTAG00000018223	0.2	0.022819	1
L-Lysine	ENSBTAG00000018280	0.14	0.102218	1
L-Lysine	ENSBTAG00000018446	0.18	0.0357417	1
L-Lysine	ENSBTAG00000019330	0.16	0.0647542	1
L-Lysine	ENSBTAG00000019627	0.22	0.00951113	1
L-Lysine	ENSBTAG00000019669	0.15	0.0820829	1
L-Lysine	ENSBTAG00000020257	0.13	0.133567	1
L-Lysine	ENSBTAG00000020430	0.12	0.163717	1
L-Lysine	ENSBTAG00000020580	0.16	0.0633758	1
L-Lysine	ENSBTAG00000020676	0.16	0.0662365	1
L-Lysine	ENSBTAG00000021240	0.17	0.0443282	1
L-Lysine	ENSBTAG00000021887	0.19	0.0266623	1
L-Lysine	ENSBTAG00000022779	0.17	0.0460219	1
L-Lysine	ENSBTAG00000023648	0.14	0.0969644	1
L-Lysine	ENSBTAG00000031647	0.25	0.00391664	1
L-Lysine	ENSBTAG00000031950	0.15	0.0760315	1
L-Lysine	ENSBTAG00000037644	-0.21	0.0129876	1
L-Lysine	ENSBTAG00000037826	0.14	0.0981598	1
L-Lysine	ENSBTAG00000039556	0.21	0.0140045	1
L-Lysine	ENSBTAG00000046152	0.17	0.045794	1
L-Lysine	ENSBTAG00000046158	0.26	0.00195525	1
L-Lysine	ENSBTAG00000048720	0.19	0.027953	1
L-Lysine	ENSBTAG00000048737	0.23	0.00739087	1
L-Lysine	ENSBTAG00000048835	0.19	0.0312502	1
L-Lysine	ENSBTAG00000049416	0.12	0.174441	1
L-Lysine	ENSBTAG00000049808	0.18	0.0355309	1
L-Lysine	ENSBTAG00000050072	0.05	0.572338	1
L-Lysine	ENSBTAG00000050618	0.15	0.0869906	1
L-Lysine	ENSBTAG00000051132	0.19	0.0272008	1
L-Lysine	ENSBTAG00000051412	-0.24	0.00430857	1
L-Lysine	ENSBTAG00000052465	0.14	0.106384	1
L-Lysine	ENSBTAG00000053557	0.13	0.133301	1
L-Lysine	ENSBTAG00000054765	0.17	0.0452725	1
L-Lysine	ENSBTAG00000054844	-0.24	0.00430048	1
L-Lysine	ENSBTAG00000054882	0.17	0.0443821	1
L-Phenylalanine	ENSBTAG00000000783	0.53	5.51792e-11	1.20346e-07
L-Phenylalanine	ENSBTAG00000001051	0.57	3.63709e-13	8.64536e-10
L-Phenylalanine	ENSBTAG00000001292	0.12	0.172047	1
L-Phenylalanine	ENSBTAG00000001785	0.51	1.65303e-10	3.54575e-07
L-Phenylalanine	ENSBTAG00000002148	0.53	5.51519e-11	1.20341e-07
L-Phenylalanine	ENSBTAG00000002233	0.48	2.6919e-09	5.39726e-06
L-Phenylalanine	ENSBTAG00000002635	0.19	0.029971	1
L-Phenylalanine	ENSBTAG00000003353	0.53	3.0556e-11	6.73707e-08
L-Phenylalanine	ENSBTAG00000003519	0.57	5.6577e-13	1.33465e-09
L-Phenylalanine	ENSBTAG00000003920	0.45	3.03168e-08	5.76019e-05
L-Phenylalanine	ENSBTAG00000004150	0.57	5.91527e-13	1.39305e-09
L-Phenylalanine	ENSBTAG00000004716	0.4	1.42517e-06	0.00239714
L-Phenylalanine	ENSBTAG00000004741	0.58	9.9476e-14	2.43219e-10
L-Phenylalanine	ENSBTAG00000004824	-0.44	9.74504e-08	0.000178529
L-Phenylalanine	ENSBTAG00000005668	0.62	1.77636e-15	4.64696e-12
L-Phenylalanine	ENSBTAG00000006156	0.46	1.93316e-08	3.70587e-05
L-Phenylalanine	ENSBTAG00000006221	0.58	2.32925e-13	5.59486e-10
L-Phenylalanine	ENSBTAG00000006343	0.53	2.45761e-11	5.44361e-08
L-Phenylalanine	ENSBTAG00000006354	0.54	1.18614e-11	2.65458e-08
L-Phenylalanine	ENSBTAG00000006505	0.56	1.26721e-12	2.95006e-09
L-Phenylalanine	ENSBTAG00000006523	0.57	4.40092e-13	1.04302e-09
L-Phenylalanine	ENSBTAG00000006904	0.46	1.7338e-08	3.3341e-05
L-Phenylalanine	ENSBTAG00000006921	0.64	0	0
L-Phenylalanine	ENSBTAG00000006990	0.5	5.89196e-10	1.23083e-06
L-Phenylalanine	ENSBTAG00000006999	0.6	2.37588e-14	5.96821e-11
L-Phenylalanine	ENSBTAG00000007169	0.48	5.79085e-09	1.14775e-05
L-Phenylalanine	ENSBTAG00000007239	0.56	2.49711e-12	5.74335e-09
L-Phenylalanine	ENSBTAG00000007901	0.59	8.4821e-14	2.08066e-10
L-Phenylalanine	ENSBTAG00000008389	0.51	3.75641e-10	7.92978e-07
L-Phenylalanine	ENSBTAG00000008428	0.53	3.64224e-11	8.01657e-08
L-Phenylalanine	ENSBTAG00000008951	0.52	6.31182e-11	1.37219e-07
L-Phenylalanine	ENSBTAG00000009773	0.57	5.45342e-13	1.2881e-09
L-Phenylalanine	ENSBTAG00000010007	0.51	2.03408e-10	4.34479e-07
L-Phenylalanine	ENSBTAG00000010273	0.61	7.10543e-15	1.82183e-11
L-Phenylalanine	ENSBTAG00000010464	0.59	4.04121e-14	1.00545e-10
L-Phenylalanine	ENSBTAG00000011037	0.55	6.48326e-12	1.46392e-08
L-Phenylalanine	ENSBTAG00000011465	0.49	1.65293e-09	3.36371e-06
L-Phenylalanine	ENSBTAG00000011677	0.65	0	0
L-Phenylalanine	ENSBTAG00000011990	-0.46	1.39078e-08	2.68977e-05
L-Phenylalanine	ENSBTAG00000012403	-0.48	2.70999e-09	5.43082e-06
L-Phenylalanine	ENSBTAG00000012638	0.56	2.1656e-12	4.99387e-09
L-Phenylalanine	ENSBTAG00000012640	0.55	3.49942e-12	7.98218e-09
L-Phenylalanine	ENSBTAG00000013201	0.51	3.53361e-10	7.47005e-07
L-Phenylalanine	ENSBTAG00000013205	0.52	1.20958e-10	2.60785e-07
L-Phenylalanine	ENSBTAG00000013290	0.52	1.56087e-10	3.35119e-07
[truncated: 885 more rows]

## Sheet: Pathogen-specific DEG
Table S6 Common differential expressed genes between the current study and those identified by Tizioto et al. for animals who were challenged by different pathogens
Challenge pathogen	Common DE genes between two studies
BRSV	LRG1	RAB20	CFB	CD163	SOD2	ALPL	S100A9	NOL3	DYSF	TCN1	S100A8	CHI3L1	UPP1	S100A12	HP	WIPI1	HIST1H1C	TGM3	MMP9	IL12B	MYBPH	DEFB4A	NUPR1	RETN	PGLYRP1	BPI
IBR	LRG1	RAB20	CFB	CD163	SOD2	ALPL	S100A9	NOL3	DYSF	TCN1	S100A8	CHI3L1	UPP1	GPR84	IL1R2	S100A12	TNFAIP6	PTPN5	HP	WIPI1	HIST1H1C	TGM3	MMP9	RBPMS2	IL12B	ANKRD22	P2RX1	MYBPH	HTRA1	DEFB10	DEFB4A	NUPR1	RETN	PGLYRP1	BPI
BVDV	BMX	LRG1	RAB20	CFB	CD163	S100A9	NOL3	DYSF	S100A8	CHI3L1	GPR84	THY1	S100A12	ABCA6	MAPK13	HP	WIPI1	BST1	TGM3	MMP9	RBPMS2	GPC3	HTRA1	ITGA9	DEFB10	NUPR1	RETN	PGLYRP1	REEP1
M. haemolytica	BMX	LRG1	CFB	SHROOM4	KREMEN1	CD163	SOD2	ALPL	S100A9	ACVR1B	NOL3	TCN1	S100A8	CHI3L1	UPP1	IL1R2	S100A12	RAB3D	ABCA6	MAPK13	HP	WIPI1	IL1RAP	ALOX5AP	HIST1H1C	OSCAR	MGAM	BST1	TGM3	MMP9	MYBPH	HTRA1	ITGA9	DEFB10	OLFM4	RETN	LTF	PGLYRP1	REEP1
P. multocida	BMX	CA4	CD163	S100A9	S100A8	CHI3L1	S100A12	TNFAIP6	HP	WIPI1	TGM3	MMP9	RBPMS2	GPC3	HTRA1	DEFB10	OLFM4	RETN	LTF	PGLYRP1
M. bovis	LRG1	S100A9	S100A8	MGAM	TGM3	MMP9	HTRA1	PGLYRP1
All pathogens	S100A8	S100A9	MMP9	TGM3	PGLYRP1
